# Supplementary material for: G3BP1 is a SWI/SNF-bound regulator of transcription that modulates activation of STATs
Source: Biosci Rep. 2026 May 6;46(5):BSR20250290. doi: 10.1042/BSR20250290 (PMC13161325; doi:10.1042/BSR20250290)
Supplement: Supplementary Files S1-S2 [file BSR-2025-0290-T_supp.zip]

Archive with 2 entries (2 files):
- BSR-2025-0290-T-s01.xls
- BSR-2025-0290-T-s02.xls
