# Supplementary material for: G3BP1 is a SWI/SNF-bound regulator of transcription that modulates activation of STATs
Source: Biosci Rep. 2026 May 6;46(5):BSR20250290. doi: 10.1042/BSR20250290 (PMC13161325; doi:10.1042/BSR20250290)
Supplement: Supplementary Files S1-S2 [file BSR-2025-0290-T_supp.zip › BSR-2025-0290-T-s01.xls]

## Sheet: Sheet1
Accession	Description	Score	Coverage	# Proteins	# Unique Peptides	# Peptides	# PSMs	# AAs	MW [kDa]	calc. pI	unstim nucleus
P22626	Heterogeneous nuclear ribonucleoproteins A2/B1 OS=Homo sapiens GN=HNRNPA2B1 PE=1 SV=2 - [ROA2_HUMAN]	1173.09	83.29	1	29	34	417	353	37.4067	8.95361
P09651	Heterogeneous nuclear ribonucleoprotein A1 OS=Homo sapiens GN=HNRNPA1 PE=1 SV=5 - [ROA1_HUMAN]	1091.23	85.22	1	28	33	420	372	38.7231	9.12939
Q15149	Plectin OS=Homo sapiens GN=PLEC PE=1 SV=3 - [PLEC_HUMAN]	740.189	48.74	1	211	211	384	4684	531.466	5.96045
P23246	Splicing factor, proline- and glutamine-rich OS=Homo sapiens GN=SFPQ PE=1 SV=2 - [SFPQ_HUMAN]	693.432	57.57	1	43	44	358	707	76.1016	9.43701
P02751	Fibronectin OS=Homo sapiens GN=FN1 PE=1 SV=4 - [FINC_HUMAN]	650.744	51.38	1	86	86	254	2386	262.46	5.70654
P35637	RNA-binding protein FUS OS=Homo sapiens GN=FUS PE=1 SV=1 - [FUS_HUMAN]	555.058	21.86	2	14	16	195	526	53.3938	9.36377
P51991	Heterogeneous nuclear ribonucleoprotein A3 OS=Homo sapiens GN=HNRNPA3 PE=1 SV=2 - [ROA3_HUMAN]	550.496	67.2	1	27	29	212	378	39.5706	9.01221
P04264	Keratin, type II cytoskeletal 1 OS=Homo sapiens GN=KRT1 PE=1 SV=6 - [K2C1_HUMAN]	398.046	55.43	1	33	40	179	644	65.999	8.11865
Q15233	Non-POU domain-containing octamer-binding protein OS=Homo sapiens GN=NONO PE=1 SV=4 - [NONO_HUMAN]	362.397	61.57	1	26	28	195	471	54.1973	8.95361
Q15424	Scaffold attachment factor B1 OS=Homo sapiens GN=SAFB PE=1 SV=4 - [SAFB1_HUMAN]	321.315	35.63	1	23	38	117	915	102.58	5.46533
P13645	Keratin, type I cytoskeletal 10 OS=Homo sapiens GN=KRT10 PE=1 SV=6 - [K1C10_HUMAN]	319.775	55.48	1	25	30	138	584	58.7917	5.21143
Q00839	Heterogeneous nuclear ribonucleoprotein U OS=Homo sapiens GN=HNRNPU PE=1 SV=6 - [HNRPU_HUMAN]	282.606	45.7	1	37	38	121	825	90.528	5.99854
P35527	Keratin, type I cytoskeletal 9 OS=Homo sapiens GN=KRT9 PE=1 SV=3 - [K1C9_HUMAN]	269.026	57.95	1	27	28	125	623	62.0268	5.23682
Q14444	Caprin-1 OS=Homo sapiens GN=CAPRIN1 PE=1 SV=2 - [CAPR1_HUMAN]	254.912	58.96	1	22	22	123	709	78.318	5.24951
Q14151	Scaffold attachment factor B2 OS=Homo sapiens GN=SAFB2 PE=1 SV=1 - [SAFB2_HUMAN]	251.955	35.26	1	21	36	93	953	107.408	6.16357
Q08211	ATP-dependent RNA helicase A OS=Homo sapiens GN=DHX9 PE=1 SV=4 - [DHX9_HUMAN]	249.976	44.41	1	45	45	105	1270	140.869	6.84424
Q07065	Cytoskeleton-associated protein 4 OS=Homo sapiens GN=CKAP4 PE=1 SV=2 - [CKAP4_HUMAN]	241.285	59.97	1	34	34	97	602	65.9827	5.92236
Q5HY54	Filamin-A OS=Homo sapiens GN=FLNA PE=1 SV=1 - [Q5HY54_HUMAN]	240.09	40.51	2	75	75	127	2607	276.378	6.04932
Q8NC51	Plasminogen activator inhibitor 1 RNA-binding protein OS=Homo sapiens GN=SERBP1 PE=1 SV=2 - [PAIRB_HUMAN]	234.429	53.19	1	27	27	94	408	44.9385	8.646
P35908	Keratin, type II cytoskeletal 2 epidermal OS=Homo sapiens GN=KRT2 PE=1 SV=2 - [K22E_HUMAN]	203.683	61.03	1	27	37	98	639	65.3932	8.00146
J3KTA4	Probable ATP-dependent RNA helicase DDX5 OS=Homo sapiens GN=DDX5 PE=1 SV=1 - [J3KTA4_HUMAN]	202.043	52.28	2	24	33	95	614	69.0438	8.85107
Q92804	TATA-binding protein-associated factor 2N OS=Homo sapiens GN=TAF15 PE=1 SV=1 - [RBP56_HUMAN]	199.747	40.2	1	13	15	90	592	61.7931	8.01611
O00571	ATP-dependent RNA helicase DDX3X OS=Homo sapiens GN=DDX3X PE=1 SV=3 - [DDX3X_HUMAN]	190.19	56.34	1	10	36	89	662	73.198	7.18115
Q12906	Interleukin enhancer-binding factor 3 OS=Homo sapiens GN=ILF3 PE=1 SV=3 - [ILF3_HUMAN]	190.125	56.04	2	36	36	97	894	95.2791	8.76318
P02545	Prelamin-A/C OS=Homo sapiens GN=LMNA PE=1 SV=1 - [LMNA_HUMAN]	188.696	63.7	1	36	38	86	664	74.0947	7.02002
O15523	ATP-dependent RNA helicase DDX3Y OS=Homo sapiens GN=DDX3Y PE=1 SV=2 - [DDX3Y_HUMAN]	186.333	55.15	1	8	34	85	660	73.1081	7.54736
P08670	Vimentin OS=Homo sapiens GN=VIM PE=1 SV=4 - [VIME_HUMAN]	181.095	66.09	1	35	36	87	466	53.6191	5.12256
E9PGZ1	Caldesmon OS=Homo sapiens GN=CALD1 PE=1 SV=1 - [E9PGZ1_HUMAN]	179.924	54.85	2	31	32	80	536	61.6685	6.11279
Q92841	Probable ATP-dependent RNA helicase DDX17 OS=Homo sapiens GN=DDX17 PE=1 SV=2 - [DDX17_HUMAN]	178.437	48.01	2	23	32	84	729	80.222	8.26514
Q9Y224	UPF0568 protein C14orf166 OS=Homo sapiens GN=C14orf166 PE=1 SV=1 - [CN166_HUMAN]	172.343	68.44	1	17	17	74	244	28.0507	6.65381
Q96PK6	RNA-binding protein 14 OS=Homo sapiens GN=RBM14 PE=1 SV=2 - [RBM14_HUMAN]	162.409	43.8	1	28	28	80	669	69.4489	9.67139
Q9Y3I0	tRNA-splicing ligase RtcB homolog OS=Homo sapiens GN=RTCB PE=1 SV=1 - [RTCB_HUMAN]	155.669	53.66	1	24	24	69	505	55.1749	7.2251
B0QYK0	RNA-binding protein EWS OS=Homo sapiens GN=EWSR1 PE=1 SV=1 - [B0QYK0_HUMAN]	148.487	17.15	2	10	10	58	618	64.8891	9.37842
Q13283	Ras GTPase-activating protein-binding protein 1 OS=Homo sapiens GN=G3BP1 PE=1 SV=1 - [G3BP1_HUMAN]	143.148	70.39	1	19	19	91	466	52.1321	5.51611
Q92499	ATP-dependent RNA helicase DDX1 OS=Homo sapiens GN=DDX1 PE=1 SV=2 - [DDX1_HUMAN]	141.751	40	1	27	27	62	740	82.3798	7.2251
Q14103	Heterogeneous nuclear ribonucleoprotein D0 OS=Homo sapiens GN=HNRNPD PE=1 SV=1 - [HNRPD_HUMAN]	128.821	32.68	1	12	14	54	355	38.4103	7.81104
E9PCY7	Heterogeneous nuclear ribonucleoprotein H OS=Homo sapiens GN=HNRNPH1 PE=1 SV=1 - [E9PCY7_HUMAN]	120.387	50.82	3	8	16	55	429	47.0574	6.34131
Q13151	Heterogeneous nuclear ribonucleoprotein A0 OS=Homo sapiens GN=HNRNPA0 PE=1 SV=1 - [ROA0_HUMAN]	118.601	54.1	1	12	14	47	305	30.8218	9.29053
O43390	Heterogeneous nuclear ribonucleoprotein R OS=Homo sapiens GN=HNRNPR PE=1 SV=1 - [HNRPR_HUMAN]	118.239	51.82	1	19	26	62	633	70.8993	8.1333
P38159	RNA-binding motif protein, X chromosome OS=Homo sapiens GN=RBMX PE=1 SV=3 - [RBMX_HUMAN]	115.759	43.48	1	8	19	65	391	42.3063	10.0522
P11940	Polyadenylate-binding protein 1 OS=Homo sapiens GN=PABPC1 PE=1 SV=2 - [PABP1_HUMAN]	114.352	39.78	1	15	24	66	636	70.6259	9.49561
P02533	Keratin, type I cytoskeletal 14 OS=Homo sapiens GN=KRT14 PE=1 SV=4 - [K1C14_HUMAN]	111.817	41.95	1	5	19	53	472	51.5294	5.16064
Q06830	Peroxiredoxin-1 OS=Homo sapiens GN=PRDX1 PE=1 SV=1 - [PRDX1_HUMAN]	110.232	61.31	1	13	14	51	199	22.0963	8.1333
D6RGG3	Collagen alpha-1(XII) chain OS=Homo sapiens GN=COL12A1 PE=1 SV=1 - [D6RGG3_HUMAN]	108.473	19.89	2	49	49	66	3062	332.996	5.52881
P14866	Heterogeneous nuclear ribonucleoprotein L OS=Homo sapiens GN=HNRNPL PE=1 SV=2 - [HNRPL_HUMAN]	105.247	56.54	1	21	22	57	589	64.0924	8.22119
P13647	Keratin, type II cytoskeletal 5 OS=Homo sapiens GN=KRT5 PE=1 SV=3 - [K2C5_HUMAN]	98.974	38.64	1	13	27	56	590	62.34	7.73779
P04259	Keratin, type II cytoskeletal 6B OS=Homo sapiens GN=KRT6B PE=1 SV=5 - [K2C6B_HUMAN]	94.6642	39.89	1	2	27	53	564	60.0303	8.00146
P68104	Elongation factor 1-alpha 1 OS=Homo sapiens GN=EEF1A1 PE=1 SV=1 - [EF1A1_HUMAN]	92.3729	35.5	2	13	13	39	462	50.1091	9.01221
Q86V48	Leucine zipper protein 1 OS=Homo sapiens GN=LUZP1 PE=1 SV=2 - [LUZP1_HUMAN]	92.3546	38.66	1	35	35	53	1076	120.202	8.49951
P50552	Vasodilator-stimulated phosphoprotein OS=Homo sapiens GN=VASP PE=1 SV=3 - [VASP_HUMAN]	92.0292	47.11	1	16	16	44	380	39.8051	8.93896
P31942	Heterogeneous nuclear ribonucleoprotein H3 OS=Homo sapiens GN=HNRNPH3 PE=1 SV=2 - [HNRH3_HUMAN]	89.8	56.36	1	13	14	44	346	36.9031	6.87354
D6R9P3	Heterogeneous nuclear ribonucleoprotein A/B OS=Homo sapiens GN=HNRNPAB PE=1 SV=1 - [D6R9P3_HUMAN]	86.3867	35.71	3	9	10	40	280	30.284	7.91357
P08779	Keratin, type I cytoskeletal 16 OS=Homo sapiens GN=KRT16 PE=1 SV=4 - [K1C16_HUMAN]	85.4597	41.65	1	7	17	46	473	51.2362	5.04639
P55795	Heterogeneous nuclear ribonucleoprotein H2 OS=Homo sapiens GN=HNRNPH2 PE=1 SV=1 - [HNRH2_HUMAN]	84.1649	30.29	1	2	11	38	449	49.2323	6.30322
P62269	40S ribosomal protein S18 OS=Homo sapiens GN=RPS18 PE=1 SV=3 - [RS18_HUMAN]	83.7013	61.18	1	12	12	38	152	17.7079	10.9897
P61247	40S ribosomal protein S3a OS=Homo sapiens GN=RPS3A PE=1 SV=2 - [RS3A_HUMAN]	83.1166	55.68	1	17	17	51	264	29.9257	9.72998
P15880	40S ribosomal protein S2 OS=Homo sapiens GN=RPS2 PE=1 SV=2 - [RS2_HUMAN]	79.0665	45.39	1	14	14	36	293	31.3046	10.2427
P02538	Keratin, type II cytoskeletal 6A OS=Homo sapiens GN=KRT6A PE=1 SV=3 - [K2C6A_HUMAN]	78.8102	41.49	1	3	28	48	564	60.0083	8.00146
Q9NWH9	SAFB-like transcription modulator OS=Homo sapiens GN=SLTM PE=1 SV=2 - [SLTM_HUMAN]	74.9611	20.12	1	18	18	36	1034	117.079	7.86963
Q96E39	RNA binding motif protein, X-linked-like-1 OS=Homo sapiens GN=RBMXL1 PE=1 SV=1 - [RMXL1_HUMAN]	71.5498	32.05	1	2	13	39	390	42.1162	9.89111
Q8NCA5	Protein FAM98A OS=Homo sapiens GN=FAM98A PE=1 SV=1 - [FA98A_HUMAN]	66.7892	37.57	1	12	12	29	519	55.3663	9.02686
Q86V81	THO complex subunit 4 OS=Homo sapiens GN=ALYREF PE=1 SV=3 - [THOC4_HUMAN]	65.0661	35.02	2	6	6	25	257	26.8716	11.1509
O14497	AT-rich interactive domain-containing protein 1A OS=Homo sapiens GN=ARID1A PE=1 SV=3 - [ARI1A_HUMAN]	63.7753	14.44	1	20	20	42	2285	241.892	6.69775
Q7Z417	Nuclear fragile X mental retardation-interacting protein 2 OS=Homo sapiens GN=NUFIP2 PE=1 SV=1 - [NUFP2_HUMAN]	63.37	44.75	1	21	21	35	695	76.0747	8.70459
P11142	Heat shock cognate 71 kDa protein OS=Homo sapiens GN=HSPA8 PE=1 SV=1 - [HSP7C_HUMAN]	62.7769	34.37	1	17	19	32	646	70.8542	5.51611
E9PMS6	LIM domain only protein 7 OS=Homo sapiens GN=LMO7 PE=1 SV=1 - [E9PMS6_HUMAN]	61.8746	42.75	1	43	44	49	1275	145.334	7.29834
P07355	Annexin A2 OS=Homo sapiens GN=ANXA2 PE=1 SV=2 - [ANXA2_HUMAN]	61.3114	50.44	1	17	17	32	339	38.5798	7.75244
K7ERE3	Keratin, type I cytoskeletal 13 OS=Homo sapiens GN=KRT13 PE=1 SV=1 - [K7ERE3_HUMAN]	60.9823	30.6	2	9	14	33	415	45.2322	4.80518
Q15717	ELAV-like protein 1 OS=Homo sapiens GN=ELAVL1 PE=1 SV=2 - [ELAV1_HUMAN]	60.8663	36.5	2	11	11	29	326	36.0692	9.17334
P23396	40S ribosomal protein S3 OS=Homo sapiens GN=RPS3 PE=1 SV=2 - [RS3_HUMAN]	60.2546	63.37	1	13	13	32	243	26.6714	9.65674
P62701	40S ribosomal protein S4, X isoform OS=Homo sapiens GN=RPS4X PE=1 SV=2 - [RS4X_HUMAN]	59.4104	57.03	1	16	16	34	263	29.5791	10.1548
Q12905	Interleukin enhancer-binding factor 2 OS=Homo sapiens GN=ILF2 PE=1 SV=2 - [ILF2_HUMAN]	58.4622	49.23	1	16	16	33	390	43.0352	5.26221
B1ANR0	Poly(A) binding protein, cytoplasmic 4 (Inducible form), isoform CRA_e OS=Homo sapiens GN=PABPC4 PE=1 SV=1 - [B1ANR0_HUMAN]	57.7639	25.37	2	7	16	39	615	67.9279	9.45166
P11021	78 kDa glucose-regulated protein OS=Homo sapiens GN=HSPA5 PE=1 SV=2 - [GRP78_HUMAN]	57.0963	32.57	1	15	17	29	654	72.2884	5.16064
P61978	Heterogeneous nuclear ribonucleoprotein K OS=Homo sapiens GN=HNRNPK PE=1 SV=1 - [HNRPK_HUMAN]	56.4887	46.22	1	16	16	32	463	50.9444	5.5415
Q8WXF1	Paraspeckle component 1 OS=Homo sapiens GN=PSPC1 PE=1 SV=1 - [PSPC1_HUMAN]	55.0281	43.79	1	17	19	30	523	58.7062	6.66846
Q1KMD3	Heterogeneous nuclear ribonucleoprotein U-like protein 2 OS=Homo sapiens GN=HNRNPUL2 PE=1 SV=1 - [HNRL2_HUMAN]	53.127	37.08	1	23	23	32	747	85.0522	4.90674
P62081	40S ribosomal protein S7 OS=Homo sapiens GN=RPS7 PE=1 SV=1 - [RS7_HUMAN]	51.2826	50	1	7	7	23	194	22.1133	10.0962
Q9NZB2	Constitutive coactivator of PPAR-gamma-like protein 1 OS=Homo sapiens GN=FAM120A PE=1 SV=2 - [F120A_HUMAN]	51.0514	23.79	1	22	22	29	1118	121.811	8.88037
Q04695	Keratin, type I cytoskeletal 17 OS=Homo sapiens GN=KRT17 PE=1 SV=2 - [K1C17_HUMAN]	50.5678	27.78	1	4	12	26	432	48.076	5.021
P48634	Protein PRRC2A OS=Homo sapiens GN=PRRC2A PE=1 SV=3 - [PRC2A_HUMAN]	50.2251	15.11	1	20	20	30	2157	228.724	9.45166
Q86YZ3	Hornerin OS=Homo sapiens GN=HRNR PE=1 SV=2 - [HORN_HUMAN]	50.1142	18	1	12	12	19	2850	282.228	10.0376
O60506	Heterogeneous nuclear ribonucleoprotein Q OS=Homo sapiens GN=SYNCRIP PE=1 SV=2 - [HNRPQ_HUMAN]	49.7156	34.35	1	9	16	27	623	69.5596	8.5874
Q9UN86	Ras GTPase-activating protein-binding protein 2 OS=Homo sapiens GN=G3BP2 PE=1 SV=2 - [G3BP2_HUMAN]	47.1289	34.44	1	12	12	26	482	54.0878	5.5542
Q6UN15	Pre-mRNA 3'-end-processing factor FIP1 OS=Homo sapiens GN=FIP1L1 PE=1 SV=1 - [FIP1_HUMAN]	47.0175	30.98	1	11	11	32	594	66.4865	5.59229
Q9Y2W1	Thyroid hormone receptor-associated protein 3 OS=Homo sapiens GN=THRAP3 PE=1 SV=2 - [TR150_HUMAN]	45.1017	17.28	1	15	15	23	955	108.601	10.1548
P49750	YLP motif-containing protein 1 OS=Homo sapiens GN=YLPM1 PE=1 SV=3 - [YLPM1_HUMAN]	44.507	17.89	1	8	26	39	1951	219.849	6.56592
Q9NR12	PDZ and LIM domain protein 7 OS=Homo sapiens GN=PDLIM7 PE=1 SV=1 - [PDLI7_HUMAN]	44.2818	47.26	1	14	14	30	457	49.8126	8.41162
E7EPN9	Protein PRRC2C OS=Homo sapiens GN=PRRC2C PE=1 SV=1 - [E7EPN9_HUMAN]	43.8684	11.17	2	21	21	31	2819	308.589	9.0708
O14979	Heterogeneous nuclear ribonucleoprotein D-like OS=Homo sapiens GN=HNRNPDL PE=1 SV=3 - [HNRDL_HUMAN]	42.8699	13.57	1	3	5	20	420	46.4091	9.56885
P67809	Nuclease-sensitive element-binding protein 1 OS=Homo sapiens GN=YBX1 PE=1 SV=3 - [YBOX1_HUMAN]	42.7971	53.4	1	9	13	23	324	35.9027	9.87646
Q14011	Cold-inducible RNA-binding protein OS=Homo sapiens GN=CIRBP PE=1 SV=1 - [CIRBP_HUMAN]	42.2592	39.53	1	6	6	17	172	18.6367	9.51025
Q9UPQ9	Trinucleotide repeat-containing gene 6B protein OS=Homo sapiens GN=TNRC6B PE=1 SV=4 - [TNR6B_HUMAN]	42.0541	14.02	2	18	18	20	1833	193.883	6.75635
Q07666	KH domain-containing, RNA-binding, signal transduction-associated protein 1 OS=Homo sapiens GN=KHDRBS1 PE=1 SV=1 - [KHDR1_HUMAN]	41.3656	27.09	1	8	8	19	443	48.1972	8.66064
P60709	Actin, cytoplasmic 1 OS=Homo sapiens GN=ACTB PE=1 SV=1 - [ACTB_HUMAN]	39.8125	41.87	2	11	11	20	375	41.7097	5.47803
Q5JXI8	Four and a half LIM domains protein 1 (Fragment) OS=Homo sapiens GN=FHL1 PE=1 SV=1 - [Q5JXI8_HUMAN]	39.6609	49.03	1	11	11	19	257	29.1405	8.26514
E7EUY0	DNA-dependent protein kinase catalytic subunit OS=Homo sapiens GN=PRKDC PE=1 SV=1 - [E7EUY0_HUMAN]	39.2875	11.18	2	37	37	41	4096	465.089	7.1665
Q7Z794	Keratin, type II cytoskeletal 1b OS=Homo sapiens GN=KRT77 PE=2 SV=3 - [K2C1B_HUMAN]	38.3854	8.3	1	1	7	20	578	61.8635	5.98584
P62249	40S ribosomal protein S16 OS=Homo sapiens GN=RPS16 PE=1 SV=2 - [RS16_HUMAN]	37.9999	49.32	1	8	8	22	146	16.435	10.2134
P08123	Collagen alpha-2(I) chain OS=Homo sapiens GN=COL1A2 PE=1 SV=7 - [CO1A2_HUMAN]	37.8995	10.1	1	12	12	19	1366	129.235	8.95361
P62750	60S ribosomal protein L23a OS=Homo sapiens GN=RPL23A PE=1 SV=1 - [RL23A_HUMAN]	36.5635	41.03	1	8	8	21	156	17.6841	10.4478
F8W726	Ubiquitin-associated protein 2-like OS=Homo sapiens GN=UBAP2L PE=1 SV=1 - [F8W726_HUMAN]	35.5494	23.56	2	15	15	19	1078	113.431	6.68311
M0R0F0	40S ribosomal protein S5 (Fragment) OS=Homo sapiens GN=RPS5 PE=1 SV=1 - [M0R0F0_HUMAN]	34.5768	36.5	3	8	8	19	200	22.3768	9.5542
O43809	Cleavage and polyadenylation specificity factor subunit 5 OS=Homo sapiens GN=NUDT21 PE=1 SV=1 - [CPSF5_HUMAN]	34.3605	32.6	1	8	8	18	227	26.2107	8.82178
P43243	Matrin-3 OS=Homo sapiens GN=MATR3 PE=1 SV=2 - [MATR3_HUMAN]	34.0852	25.27	2	17	17	27	847	94.5648	6.25244
P62263	40S ribosomal protein S14 OS=Homo sapiens GN=RPS14 PE=1 SV=3 - [RS14_HUMAN]	33.7193	38.41	1	7	7	16	151	16.2625	10.0522
P62829	60S ribosomal protein L23 OS=Homo sapiens GN=RPL23 PE=1 SV=1 - [RL23_HUMAN]	33.1308	43.57	1	5	5	21	140	14.8561	10.5063
Q6NZI2	Polymerase I and transcript release factor OS=Homo sapiens GN=PTRF PE=1 SV=1 - [PTRF_HUMAN]	32.7099	24.62	1	9	9	16	390	43.4498	5.60498
P78347	General transcription factor II-I OS=Homo sapiens GN=GTF2I PE=1 SV=2 - [GTF2I_HUMAN]	32.5737	20.24	1	17	17	30	998	112.346	6.39209
Q9NR99	Matrix-remodeling-associated protein 5 OS=Homo sapiens GN=MXRA5 PE=2 SV=3 - [MXRA5_HUMAN]	32.1215	9.02	1	22	22	26	2828	311.955	8.32373
P84090	Enhancer of rudimentary homolog OS=Homo sapiens GN=ERH PE=1 SV=1 - [ERH_HUMAN]	32.092	38.46	1	5	5	14	104	12.251	5.92236
Q15637	Splicing factor 1 OS=Homo sapiens GN=SF1 PE=1 SV=4 - [SF01_HUMAN]	31.9203	15.49	1	8	8	16	639	68.2859	8.98291
P62158	Calmodulin OS=Homo sapiens GN=CALM1 PE=1 SV=2 - [CALM_HUMAN]	31.717	48.99	4	7	7	19	149	16.8268	4.22119
B4DXZ6	Fragile X mental retardation syndrome-related protein 1 OS=Homo sapiens GN=FXR1 PE=1 SV=1 - [B4DXZ6_HUMAN]	30.1291	28.62	4	10	12	17	608	68.2852	6.04932
H0YIQ2	YLP motif-containing protein 1 (Fragment) OS=Homo sapiens GN=YLPM1 PE=1 SV=1 - [H0YIQ2_HUMAN]	29.8338	15.42	1	2	20	30	1595	180.174	6.43018
O14974	Protein phosphatase 1 regulatory subunit 12A OS=Homo sapiens GN=PPP1R12A PE=1 SV=1 - [MYPT1_HUMAN]	29.4745	17.57	1	15	15	19	1030	115.211	5.40186
Q6NYC8	Phostensin OS=Homo sapiens GN=PPP1R18 PE=1 SV=1 - [PPR18_HUMAN]	28.5585	24.63	1	10	10	15	613	67.9015	5.40186
P32969	60S ribosomal protein L9 OS=Homo sapiens GN=RPL9 PE=1 SV=1 - [RL9_HUMAN]	26.9325	31.77	1	6	6	14	192	21.8498	9.94971
P98179	Putative RNA-binding protein 3 OS=Homo sapiens GN=RBM3 PE=1 SV=1 - [RBM3_HUMAN]	26.9212	35.03	1	4	4	14	157	17.16	8.90967
P39019	40S ribosomal protein S19 OS=Homo sapiens GN=RPS19 PE=1 SV=2 - [RS19_HUMAN]	26.419	44.83	1	9	9	13	145	16.0505	10.3159
P62280	40S ribosomal protein S11 OS=Homo sapiens GN=RPS11 PE=1 SV=3 - [RS11_HUMAN]	26.0727	49.37	1	9	9	21	158	18.419	10.3013
P23588	Eukaryotic translation initiation factor 4B OS=Homo sapiens GN=EIF4B PE=1 SV=2 - [IF4B_HUMAN]	25.832	18.99	2	10	10	14	611	69.1103	5.73193
Q52LJ0	Protein FAM98B OS=Homo sapiens GN=FAM98B PE=1 SV=1 - [FA98B_HUMAN]	25.138	23.64	1	6	6	11	330	37.167	6.29053
P39060	Collagen alpha-1(XVIII) chain OS=Homo sapiens GN=COL18A1 PE=1 SV=5 - [COIA1_HUMAN]	25.0686	11.97	1	15	15	20	1754	178.077	6.01123
P62851	40S ribosomal protein S25 OS=Homo sapiens GN=RPS25 PE=1 SV=1 - [RS25_HUMAN]	24.6306	43.2	1	7	7	12	125	13.7337	10.1108
Q15007	Pre-mRNA-splicing regulator WTAP OS=Homo sapiens GN=WTAP PE=1 SV=2 - [FL2D_HUMAN]	23.5677	33.33	1	11	11	16	396	44.2167	5.18604
Q8N163	Cell cycle and apoptosis regulator protein 2 OS=Homo sapiens GN=CCAR2 PE=1 SV=2 - [CCAR2_HUMAN]	23.5515	21.45	1	15	15	15	923	102.838	5.22412
P63167	Dynein light chain 1, cytoplasmic OS=Homo sapiens GN=DYNLL1 PE=1 SV=1 - [DYL1_HUMAN]	23.1831	49.44	1	3	3	9	89	10.3591	7.40088
P02461	Collagen alpha-1(III) chain OS=Homo sapiens GN=COL3A1 PE=1 SV=4 - [CO3A1_HUMAN]	23.0003	8.87	1	11	11	13	1466	138.479	6.60986
P25398	40S ribosomal protein S12 OS=Homo sapiens GN=RPS12 PE=1 SV=3 - [RS12_HUMAN]	22.6597	53.79	1	6	6	12	132	14.5055	7.21045
J3QQT2	60S ribosomal protein L17 (Fragment) OS=Homo sapiens GN=RPL17 PE=1 SV=1 - [J3QQT2_HUMAN]	22.3838	47.37	3	7	7	13	171	19.7734	10.0376
Q9C0J8	pre-mRNA 3' end processing protein WDR33 OS=Homo sapiens GN=WDR33 PE=1 SV=2 - [WDR33_HUMAN]	22.3651	13.1	1	13	13	17	1336	145.799	9.17334
Q9P2E9	Ribosome-binding protein 1 OS=Homo sapiens GN=RRBP1 PE=1 SV=4 - [RRBP1_HUMAN]	22.1597	12.55	1	14	14	14	1410	152.381	8.60205
F5H2U8	High mobility group protein HMGI-C OS=Homo sapiens GN=HMGA2 PE=1 SV=1 - [F5H2U8_HUMAN]	22.1111	36.36	4	3	3	14	99	10.7608	12.0884
M0R299	rRNA 2'-O-methyltransferase fibrillarin (Fragment) OS=Homo sapiens GN=FBL PE=1 SV=1 - [M0R299_HUMAN]	22.01	31.44	3	7	7	11	229	25.2922	7.66455
F8W1R7	Myosin light polypeptide 6 OS=Homo sapiens GN=MYL6 PE=1 SV=1 - [F8W1R7_HUMAN]	21.8213	43.45	8	7	7	12	145	16.2798	4.65283
Q92626	Peroxidasin homolog OS=Homo sapiens GN=PXDN PE=1 SV=2 - [PXDN_HUMAN]	21.6446	15.42	1	18	18	18	1479	165.17	7.1665
K7EL20	Eukaryotic translation initiation factor 3 subunit G (Fragment) OS=Homo sapiens GN=EIF3G PE=1 SV=2 - [K7EL20_HUMAN]	21.2969	29.39	2	6	6	9	262	29.2647	5.41455
H0Y2Y8	Zyxin (Fragment) OS=Homo sapiens GN=ZYX PE=1 SV=1 - [H0Y2Y8_HUMAN]	21.1857	15.19	2	5	5	9	540	57.6063	6.87354
I3L3P7	40S ribosomal protein S15a OS=Homo sapiens GN=RPS15A PE=1 SV=1 - [I3L3P7_HUMAN]	21.1295	47	2	5	5	13	100	11.4702	10.1548
Q5BKZ1	DBIRD complex subunit ZNF326 OS=Homo sapiens GN=ZNF326 PE=1 SV=2 - [ZN326_HUMAN]	20.8847	21.13	1	9	9	11	582	65.6131	5.14795
H0YH87	Ataxin-2 (Fragment) OS=Homo sapiens GN=ATXN2 PE=1 SV=1 - [H0YH87_HUMAN]	20.7924	7.42	6	5	5	9	916	98.0546	9.40771
Q96QC0	Serine/threonine-protein phosphatase 1 regulatory subunit 10 OS=Homo sapiens GN=PPP1R10 PE=1 SV=1 - [PP1RA_HUMAN]	19.9034	4.89	1	3	3	7	940	98.996	9.17334
Q10570	Cleavage and polyadenylation specificity factor subunit 1 OS=Homo sapiens GN=CPSF1 PE=1 SV=2 - [CPSF1_HUMAN]	19.5094	13.31	1	17	17	20	1443	160.782	6.40479
Q9BVC5	Ashwin OS=Homo sapiens GN=C2orf49 PE=1 SV=1 - [ASHWN_HUMAN]	19.4268	50.43	1	9	9	13	232	25.8426	9.74463
H7BY16	Nucleolin (Fragment) OS=Homo sapiens GN=NCL PE=1 SV=2 - [H7BY16_HUMAN]	19.3636	23.99	2	7	7	10	296	32.3701	5.36377
G3V4C1	Heterogeneous nuclear ribonucleoproteins C1/C2 OS=Homo sapiens GN=HNRNPC PE=1 SV=1 - [G3V4C1_HUMAN]	19.1276	35.27	3	10	10	18	292	32.2188	5.08447
P24534	Elongation factor 1-beta OS=Homo sapiens GN=EEF1B2 PE=1 SV=3 - [EF1B_HUMAN]	19.0219	28.44	1	4	4	6	225	24.7483	4.66553
B4DTG6	Protein LSM14 homolog A OS=Homo sapiens GN=LSM14A PE=1 SV=1 - [B4DTG6_HUMAN]	18.8981	20.38	2	7	7	18	422	46.3831	9.53955
P62273	40S ribosomal protein S29 OS=Homo sapiens GN=RPS29 PE=1 SV=2 - [RS29_HUMAN]	18.7717	26.79	1	3	3	11	56	6.6723	10.1255
P16403	Histone H1.2 OS=Homo sapiens GN=HIST1H1C PE=1 SV=2 - [H12_HUMAN]	18.6887	15.49	3	4	4	9	213	21.3517	10.9312
Q9BTC0	Death-inducer obliterator 1 OS=Homo sapiens GN=DIDO1 PE=1 SV=5 - [DIDO1_HUMAN]	18.6838	5.58	1	7	7	10	2240	243.723	7.88428
Q96HC4	PDZ and LIM domain protein 5 OS=Homo sapiens GN=PDLIM5 PE=1 SV=5 - [PDLI5_HUMAN]	18.4474	32.89	1	13	13	18	596	63.9045	8.20654
Q9UMS4	Pre-mRNA-processing factor 19 OS=Homo sapiens GN=PRPF19 PE=1 SV=1 - [PRP19_HUMAN]	18.2096	26.19	1	9	9	15	504	55.1463	6.60986
P02452	Collagen alpha-1(I) chain OS=Homo sapiens GN=COL1A1 PE=1 SV=5 - [CO1A1_HUMAN]	18.1322	11.48	1	12	12	17	1464	138.857	5.79541
P62913	60S ribosomal protein L11 OS=Homo sapiens GN=RPL11 PE=1 SV=2 - [RL11_HUMAN]	17.955	16.85	1	3	3	8	178	20.2396	9.59814
Q9NVI7	ATPase family AAA domain-containing protein 3A OS=Homo sapiens GN=ATAD3A PE=1 SV=2 - [ATD3A_HUMAN]	17.699	18.14	1	1	12	16	634	71.3247	8.98291
H0Y2W2	ATPase family AAA domain-containing protein 3A (Fragment) OS=Homo sapiens GN=ATAD3A PE=1 SV=1 - [H0Y2W2_HUMAN]	17.699	19.93	1	1	12	16	572	64.3143	9.43701
B4DIT7	Protein-glutamine gamma-glutamyltransferase 2 OS=Homo sapiens GN=TGM2 PE=1 SV=1 - [B4DIT7_HUMAN]	17.5815	18.32	3	9	9	12	606	68.6054	5.30029
F8W7C6	60S ribosomal protein L10 OS=Homo sapiens GN=RPL10 PE=1 SV=1 - [F8W7C6_HUMAN]	17.1535	42.33	1	6	6	8	163	18.5797	9.94971
P21291	Cysteine and glycine-rich protein 1 OS=Homo sapiens GN=CSRP1 PE=1 SV=3 - [CSRP1_HUMAN]	16.5367	59.59	1	8	8	10	193	20.5538	8.57275
P16401	Histone H1.5 OS=Homo sapiens GN=HIST1H1B PE=1 SV=3 - [H15_HUMAN]	16.1746	14.6	1	4	4	9	226	22.5665	10.9165
Q6Y7W6	PERQ amino acid-rich with GYF domain-containing protein 2 OS=Homo sapiens GN=GIGYF2 PE=1 SV=1 - [PERQ2_HUMAN]	15.9012	11.55	1	12	13	17	1299	149.978	5.5415
P62861	40S ribosomal protein S30 OS=Homo sapiens GN=FAU PE=1 SV=1 - [RS30_HUMAN]	15.8458	20.34	2	3	3	10	59	6.64382	12.147
Q8WWM7	Ataxin-2-like protein OS=Homo sapiens GN=ATXN2L PE=1 SV=2 - [ATX2L_HUMAN]	15.5754	22.51	2	17	17	18	1075	113.304	8.5874
Q14980	Nuclear mitotic apparatus protein 1 OS=Homo sapiens GN=NUMA1 PE=1 SV=2 - [NUMA1_HUMAN]	15.3369	8.61	1	14	14	14	2115	238.115	5.78271
P62857	40S ribosomal protein S28 OS=Homo sapiens GN=RPS28 PE=1 SV=1 - [RS28_HUMAN]	15.2929	46.38	1	3	3	5	69	7.8362	10.6968
F8VXG7	Protein SCAF11 OS=Homo sapiens GN=SCAF11 PE=1 SV=1 - [F8VXG7_HUMAN]	15.2875	22.58	2	20	20	22	1271	142.515	8.25049
Q9BTL3	RNMT-activating mini protein OS=Homo sapiens GN=FAM103A1 PE=1 SV=1 - [RAM_HUMAN]	15.0573	38.98	1	4	4	7	118	14.3727	8.93896
P52272	Heterogeneous nuclear ribonucleoprotein M OS=Homo sapiens GN=HNRNPM PE=1 SV=3 - [HNRPM_HUMAN]	15.0535	14.25	1	11	11	14	730	77.4643	8.70459
P16989	Y-box-binding protein 3 OS=Homo sapiens GN=YBX3 PE=1 SV=4 - [YBOX3_HUMAN]	14.9514	28.49	1	2	6	10	372	40.066	9.77393
P81605	Dermcidin OS=Homo sapiens GN=DCD PE=1 SV=2 - [DCD_HUMAN]	14.7711	22.73	1	3	3	5	110	11.2768	6.53662
D6R938	Calcium/calmodulin-dependent protein kinase (CaM kinase) II delta, isoform CRA_e OS=Homo sapiens GN=CAMK2D PE=1 SV=1 - [D6R938_HUMAN]	14.6754	19.88	4	7	7	8	498	56.2625	7.25439
Q969G3	SWI/SNF-related matrix-associated actin-dependent regulator of chromatin subfamily E member 1 OS=Homo sapiens GN=SMARCE1 PE=1 SV=2 - [SMCE1_HUMAN]	14.5128	44.53	3	9	9	17	411	46.6206	4.88135
Q92945	Far upstream element-binding protein 2 OS=Homo sapiens GN=KHSRP PE=1 SV=4 - [FUBP2_HUMAN]	14.4833	15.61	1	9	9	10	711	73.07	7.29834
P51116	Fragile X mental retardation syndrome-related protein 2 OS=Homo sapiens GN=FXR2 PE=1 SV=2 - [FXR2_HUMAN]	14.3953	10.4	1	2	5	8	673	74.178	6.22705
Q8N1N4	Keratin, type II cytoskeletal 78 OS=Homo sapiens GN=KRT78 PE=2 SV=2 - [K2C78_HUMAN]	14.3698	6.15	1	2	4	9	520	56.8305	6.02393
Q8N8S7	Protein enabled homolog OS=Homo sapiens GN=ENAH PE=1 SV=2 - [ENAH_HUMAN]	13.9751	21.83	1	10	10	14	591	66.4699	6.93213
P05141	ADP/ATP translocase 2 OS=Homo sapiens GN=SLC25A5 PE=1 SV=7 - [ADT2_HUMAN]	13.9301	23.83	1	8	8	12	298	32.8312	9.68604
P35555	Fibrillin-1 OS=Homo sapiens GN=FBN1 PE=1 SV=3 - [FBN1_HUMAN]	13.9101	5.82	1	14	14	14	2871	312.022	4.93213
Q8WX93	Palladin OS=Homo sapiens GN=PALLD PE=1 SV=3 - [PALLD_HUMAN]	13.7291	7.45	1	8	8	8	1383	150.47	7.09326
P42677	40S ribosomal protein S27 OS=Homo sapiens GN=RPS27 PE=1 SV=3 - [RS27_HUMAN]	13.5838	38.1	1	3	3	7	84	9.45484	9.45166
P62979	Ubiquitin-40S ribosomal protein S27a OS=Homo sapiens GN=RPS27A PE=1 SV=2 - [RS27A_HUMAN]	13.5413	48.08	1	6	6	9	156	17.9535	9.64209
F5H2B9	Uveal autoantigen with coiled-coil domains and ankyrin repeats OS=Homo sapiens GN=UACA PE=1 SV=1 - [F5H2B9_HUMAN]	13.4544	10.71	3	14	14	14	1307	150.439	7.02002
Q9NXV6	CDKN2A-interacting protein OS=Homo sapiens GN=CDKN2AIP PE=1 SV=3 - [CARF_HUMAN]	12.8238	15.52	1	6	6	6	580	61.0879	9.01221
Q96T37	Putative RNA-binding protein 15 OS=Homo sapiens GN=RBM15 PE=1 SV=2 - [RBM15_HUMAN]	12.6977	11.05	1	8	8	8	977	107.124	10.0815
Q5JR95	40S ribosomal protein S8 OS=Homo sapiens GN=RPS8 PE=1 SV=1 - [Q5JR95_HUMAN]	12.641	36.17	2	6	6	8	188	21.866	10.3599
P02768	Serum albumin OS=Homo sapiens GN=ALB PE=1 SV=2 - [ALBU_HUMAN]	12.457	16.42	5	10	10	14	609	69.3215	6.27783
H0Y8D1	Trypsin-1 (Fragment) OS=Homo sapiens GN=PRSS1 PE=3 SV=1 - [H0Y8D1_HUMAN]	12.0049	21.13	3	2	2	10	142	15.4118	7.26904
P15924	Desmoplakin OS=Homo sapiens GN=DSP PE=1 SV=3 - [DESP_HUMAN]	11.8826	2.96	1	8	9	10	2871	331.569	6.81494
F8WJN3	Cleavage and polyadenylation-specificity factor subunit 6 OS=Homo sapiens GN=CPSF6 PE=1 SV=1 - [F8WJN3_HUMAN]	11.8761	22.59	2	8	8	11	478	52.2378	6.43018
Q9Y285	Phenylalanine--tRNA ligase alpha subunit OS=Homo sapiens GN=FARSA PE=1 SV=3 - [SYFA_HUMAN]	11.7187	11.42	2	5	5	6	508	57.5275	7.79639
P01857	Ig gamma-1 chain C region OS=Homo sapiens GN=IGHG1 PE=1 SV=1 - [IGHG1_HUMAN]	11.6273	4.55	2	2	2	13	330	36.0832	8.19189
B7Z4B8	Heterogeneous nuclear ribonucleoprotein U-like protein 1 OS=Homo sapiens GN=HNRNPUL1 PE=1 SV=1 - [B7Z4B8_HUMAN]	11.5913	18.38	3	9	10	13	767	86.0686	8.77783
O75475	PC4 and SFRS1-interacting protein OS=Homo sapiens GN=PSIP1 PE=1 SV=1 - [PSIP1_HUMAN]	11.5757	14.15	1	6	6	6	530	60.0667	9.12939
P05387	60S acidic ribosomal protein P2 OS=Homo sapiens GN=RPLP2 PE=1 SV=1 - [RLA2_HUMAN]	11.564	50.43	1	3	3	5	115	11.6578	4.53857
B4DKM5	Voltage-dependent anion-selective channel protein 2 OS=Homo sapiens GN=VDAC2 PE=1 SV=1 - [B4DKM5_HUMAN]	11.2353	23.14	2	5	5	6	255	27.4615	5.46533
Q14694	Ubiquitin carboxyl-terminal hydrolase 10 OS=Homo sapiens GN=USP10 PE=1 SV=2 - [UBP10_HUMAN]	11.2307	11.4	1	7	7	7	798	87.0798	5.31299
X6R700	Chromatin target of PRMT1 protein OS=Homo sapiens GN=CHTOP PE=4 SV=1 - [X6R700_HUMAN]	11.2267	22.42	2	4	4	6	223	23.6469	12.2642
Q9H2D6	TRIO and F-actin-binding protein OS=Homo sapiens GN=TRIOBP PE=1 SV=3 - [TARA_HUMAN]	11.0494	4.61	1	9	9	10	2365	261.217	8.48486
Q8TAQ2	SWI/SNF complex subunit SMARCC2 OS=Homo sapiens GN=SMARCC2 PE=1 SV=1 - [SMRC2_HUMAN]	10.958	7.91	2	11	11	12	1214	132.797	5.69385
Q3MHD2	Protein LSM12 homolog OS=Homo sapiens GN=LSM12 PE=1 SV=2 - [LSM12_HUMAN]	10.9296	18.46	2	3	3	6	195	21.6871	7.73779
Q9NX24	H/ACA ribonucleoprotein complex subunit 2 OS=Homo sapiens GN=NHP2 PE=1 SV=1 - [NHP2_HUMAN]	10.7983	31.37	1	3	3	5	153	17.1899	8.22119
P09496	Clathrin light chain A OS=Homo sapiens GN=CLTA PE=1 SV=1 - [CLCA_HUMAN]	10.6728	13.31	2	4	4	6	248	27.06	4.51318
Q14847	LIM and SH3 domain protein 1 OS=Homo sapiens GN=LASP1 PE=1 SV=2 - [LASP1_HUMAN]	10.6297	34.87	2	8	8	8	261	29.6982	7.04932
B8ZZZ7	DNA polymerase-transactivated protein 6, isoform CRA_b OS=Homo sapiens GN=SPATS2L PE=1 SV=1 - [B8ZZZ7_HUMAN]	10.5181	18.27	2	7	7	9	498	54.9112	9.72998
G5E9W3	Cleavage and polyadenylation specific factor 3, 73kDa, isoform CRA_b OS=Homo sapiens GN=CPSF3 PE=1 SV=1 - [G5E9W3_HUMAN]	10.4095	13.45	2	7	7	7	647	73.43	5.57959
Q12797	Aspartyl/asparaginyl beta-hydroxylase OS=Homo sapiens GN=ASPH PE=1 SV=3 - [ASPH_HUMAN]	10.3497	15.57	1	7	7	8	758	85.8095	5.0083
O43290	U4/U6.U5 tri-snRNP-associated protein 1 OS=Homo sapiens GN=SART1 PE=1 SV=1 - [SNUT1_HUMAN]	10.2973	11.38	1	7	7	7	800	90.2003	6.12549
P63244	Guanine nucleotide-binding protein subunit beta-2-like 1 OS=Homo sapiens GN=GNB2L1 PE=1 SV=3 - [GBLP_HUMAN]	10.2304	26.5	1	7	7	7	317	35.0546	7.69385
Q06787	Fragile X mental retardation protein 1 OS=Homo sapiens GN=FMR1 PE=1 SV=1 - [FMR1_HUMAN]	10.0902	6.96	1	2	4	7	632	71.1309	7.41553
Q6UWP8	Suprabasin OS=Homo sapiens GN=SBSN PE=2 SV=2 - [SBSN_HUMAN]	9.98164	15.25	1	2	2	3	590	60.5046	7.00537
P51659	Peroxisomal multifunctional enzyme type 2 OS=Homo sapiens GN=HSD17B4 PE=1 SV=3 - [DHB4_HUMAN]	9.97854	11.01	1	7	7	7	736	79.6363	8.83643
Q13185	Chromobox protein homolog 3 OS=Homo sapiens GN=CBX3 PE=1 SV=4 - [CBX3_HUMAN]	9.71702	20.77	1	4	4	5	183	20.7984	5.32568
P62266	40S ribosomal protein S23 OS=Homo sapiens GN=RPS23 PE=1 SV=3 - [RS23_HUMAN]	9.66026	27.27	1	4	4	6	143	15.7977	10.4917
E9PGM5	Microtubule-associated protein OS=Homo sapiens GN=MAP4 PE=1 SV=1 - [E9PGM5_HUMAN]	9.61032	15.56	5	7	7	8	887	92.6883	9.42236
P78332	RNA-binding protein 6 OS=Homo sapiens GN=RBM6 PE=1 SV=5 - [RBM6_HUMAN]	9.60685	8.55	1	10	10	10	1123	128.565	6.31592
P67936	Tropomyosin alpha-4 chain OS=Homo sapiens GN=TPM4 PE=1 SV=3 - [TPM4_HUMAN]	9.41619	27.02	1	7	8	9	248	28.5045	4.69092
F5H8K9	Keratin, type II cytoskeletal 4 OS=Homo sapiens GN=KRT4 PE=1 SV=1 - [F5H8K9_HUMAN]	9.41343	11.2	2	3	5	8	500	53.9322	5.92236
P0CW22	40S ribosomal protein S17-like OS=Homo sapiens GN=RPS17L PE=1 SV=1 - [RS17L_HUMAN]	9.37587	32.59	3	5	5	7	135	15.5404	9.84717
P62753	40S ribosomal protein S6 OS=Homo sapiens GN=RPS6 PE=1 SV=1 - [RS6_HUMAN]	9.34273	14.06	1	3	3	5	249	28.663	10.8433
Q9BY77	Polymerase delta-interacting protein 3 OS=Homo sapiens GN=POLDIP3 PE=1 SV=2 - [PDIP3_HUMAN]	9.31443	30.17	1	9	9	9	421	46.0605	9.99365
E9PPR1	Elongation factor 1-delta (Fragment) OS=Homo sapiens GN=EEF1D PE=1 SV=1 - [E9PPR1_HUMAN]	9.31045	42.77	10	5	5	6	166	18.146	5.04639
Q9UBS4	DnaJ homolog subfamily B member 11 OS=Homo sapiens GN=DNAJB11 PE=1 SV=1 - [DJB11_HUMAN]	9.24914	19.27	1	5	5	5	358	40.4886	6.17627
Q01081	Splicing factor U2AF 35 kDa subunit OS=Homo sapiens GN=U2AF1 PE=1 SV=3 - [U2AF1_HUMAN]	9.08859	20	1	4	4	7	240	27.8545	8.80713
C9JAB2	Serine/arginine-rich-splicing factor 7 OS=Homo sapiens GN=SRSF7 PE=1 SV=1 - [C9JAB2_HUMAN]	9.0445	19.57	2	4	5	7	235	26.9118	11.854
P32119	Peroxiredoxin-2 OS=Homo sapiens GN=PRDX2 PE=1 SV=5 - [PRDX2_HUMAN]	8.97697	15.15	1	2	3	6	198	21.8782	5.97314
Q15746	Myosin light chain kinase, smooth muscle OS=Homo sapiens GN=MYLK PE=1 SV=4 - [MYLK_HUMAN]	8.73983	5.69	1	9	9	9	1914	210.583	6.15088
K7EQ02	DAZ-associated protein 1 (Fragment) OS=Homo sapiens GN=DAZAP1 PE=1 SV=1 - [K7EQ02_HUMAN]	8.69961	30.22	2	4	4	6	225	24.7892	8.52881
F5GXS0	Complement C4-B OS=Homo sapiens GN=C4B PE=4 SV=1 - [F5GXS0_HUMAN]	8.67756	0.88	3	2	2	4	1698	187.552	7.32764
B4E241	Serine/arginine-rich-splicing factor 3 OS=Homo sapiens GN=SFRS3 PE=1 SV=1 - [B4E241_HUMAN]	8.53134	41.13	2	4	5	10	124	14.1942	10.0815
Q6NUQ4	Transmembrane protein 214 OS=Homo sapiens GN=TMEM214 PE=1 SV=2 - [TM214_HUMAN]	8.52636	9.58	1	7	7	7	689	77.1014	9.14404
P19105	Myosin regulatory light chain 12A OS=Homo sapiens GN=MYL12A PE=1 SV=2 - [ML12A_HUMAN]	8.49988	17.54	3	3	3	4	171	19.7815	4.80518
Q9NZT1	Calmodulin-like protein 5 OS=Homo sapiens GN=CALML5 PE=1 SV=2 - [CALL5_HUMAN]	8.49773	21.23	1	2	2	5	146	15.8828	4.43701
E9PIN3	Nuclear RNA export factor 1 (Fragment) OS=Homo sapiens GN=NXF1 PE=1 SV=1 - [E9PIN3_HUMAN]	8.483	10.95	2	6	6	7	603	68.0648	8.89502
E9PS17	N-terminal kinase-like protein OS=Homo sapiens GN=SCYL1 PE=1 SV=1 - [E9PS17_HUMAN]	8.44755	14.32	4	9	9	9	775	85.6649	5.66846
Q03252	Lamin-B2 OS=Homo sapiens GN=LMNB2 PE=1 SV=3 - [LMNB2_HUMAN]	8.38423	7.33	2	3	5	7	600	67.6475	5.35107
H7C2W9	60S ribosomal protein L31 (Fragment) OS=Homo sapiens GN=RPL31 PE=1 SV=1 - [H7C2W9_HUMAN]	8.34241	28.7	5	3	3	5	108	12.8031	11.0044
E7EMX7	Ankycorbin OS=Homo sapiens GN=RAI14 PE=1 SV=1 - [E7EMX7_HUMAN]	8.27027	7.5	2	6	6	6	973	109.097	6.11279
Q9P2I0	Cleavage and polyadenylation specificity factor subunit 2 OS=Homo sapiens GN=CPSF2 PE=1 SV=2 - [CPSF2_HUMAN]	8.21259	9.72	1	6	6	6	782	88.4307	5.10986
P60866	40S ribosomal protein S20 OS=Homo sapiens GN=RPS20 PE=1 SV=1 - [RS20_HUMAN]	8.10841	25.21	1	3	3	5	119	13.3643	9.93506
Q5JVS0	Intracellular hyaluronan-binding protein 4 OS=Homo sapiens GN=HABP4 PE=1 SV=1 - [HABP4_HUMAN]	7.92286	27.6	1	6	6	6	413	45.7576	7.45947
P62136	Serine/threonine-protein phosphatase PP1-alpha catalytic subunit OS=Homo sapiens GN=PPP1CA PE=1 SV=1 - [PP1A_HUMAN]	7.86928	19.39	1	3	6	6	330	37.4878	6.32861
Q8N684	Cleavage and polyadenylation specificity factor subunit 7 OS=Homo sapiens GN=CPSF7 PE=1 SV=1 - [CPSF7_HUMAN]	7.73343	16.14	2	7	7	7	471	52.0183	8.00146
P09038	Fibroblast growth factor 2 OS=Homo sapiens GN=FGF2 PE=1 SV=3 - [FGF2_HUMAN]	7.69795	13.54	1	4	4	4	288	30.751	11.1802
P62140	Serine/threonine-protein phosphatase PP1-beta catalytic subunit OS=Homo sapiens GN=PPP1CB PE=1 SV=3 - [PP1B_HUMAN]	7.63967	16.82	1	2	5	5	327	37.1626	6.18896
K7EM56	40S ribosomal protein S15 OS=Homo sapiens GN=RPS15 PE=1 SV=2 - [K7EM56_HUMAN]	7.48728	22.32	4	2	2	3	112	12.9821	10.8872
O95639	Cleavage and polyadenylation specificity factor subunit 4 OS=Homo sapiens GN=CPSF4 PE=1 SV=1 - [CPSF4_HUMAN]	7.4084	15.61	2	3	3	4	269	30.2346	8.30908
Q6PKG0	La-related protein 1 OS=Homo sapiens GN=LARP1 PE=1 SV=2 - [LARP1_HUMAN]	7.37707	8.94	1	6	6	6	1096	123.434	8.82178
Q5TBP9	Protein LSM14 homolog B (Fragment) OS=Homo sapiens GN=LSM14B PE=1 SV=1 - [Q5TBP9_HUMAN]	7.12253	31.05	3	4	4	5	248	26.6994	8.49951
E9PLL6	60S ribosomal protein L27a OS=Homo sapiens GN=RPL27A PE=1 SV=1 - [E9PLL6_HUMAN]	7.10125	42.59	3	4	4	6	108	12.1935	11.4585
P09234	U1 small nuclear ribonucleoprotein C OS=Homo sapiens GN=SNRPC PE=1 SV=1 - [RU1C_HUMAN]	7.09172	16.98	1	2	2	3	159	17.3812	9.67139
P36578	60S ribosomal protein L4 OS=Homo sapiens GN=RPL4 PE=1 SV=5 - [RL4_HUMAN]	7.08147	10.54	2	3	3	4	427	47.6674	11.063
P46783	40S ribosomal protein S10 OS=Homo sapiens GN=RPS10 PE=1 SV=1 - [RS10_HUMAN]	7.04161	27.27	1	5	5	8	165	18.8859	10.1548
O43823	A-kinase anchor protein 8 OS=Homo sapiens GN=AKAP8 PE=1 SV=1 - [AKAP8_HUMAN]	7.03231	11.42	1	5	5	5	692	76.0611	5.14795
Q9UMS6	Synaptopodin-2 OS=Homo sapiens GN=SYNPO2 PE=1 SV=2 - [SYNP2_HUMAN]	6.82537	8.78	2	5	5	7	1093	117.441	8.57275
B7WPG3	Uncharacterized protein OS=Homo sapiens GN=HNRPLL PE=1 SV=1 - [B7WPG3_HUMAN]	6.81105	6.89	3	2	3	4	508	56.4151	7.79639
C9JW96	Prohibitin (Fragment) OS=Homo sapiens GN=PHB PE=1 SV=2 - [C9JW96_HUMAN]	6.70907	17.07	2	4	4	4	246	26.8753	5.40186
Q02413	Desmoglein-1 OS=Homo sapiens GN=DSG1 PE=1 SV=2 - [DSG1_HUMAN]	6.70873	4.77	1	4	4	4	1049	113.676	5.03369
P10599	Thioredoxin OS=Homo sapiens GN=TXN PE=1 SV=3 - [THIO_HUMAN]	6.6548	20.95	1	2	2	3	105	11.7297	4.91943
Q9H6R4	Nucleolar protein 6 OS=Homo sapiens GN=NOL6 PE=1 SV=2 - [NOL6_HUMAN]	6.53868	7.94	2	6	6	6	1146	127.513	7.63525
Q13347	Eukaryotic translation initiation factor 3 subunit I OS=Homo sapiens GN=EIF3I PE=1 SV=1 - [EIF3I_HUMAN]	6.42602	18.15	2	4	4	6	325	36.4786	5.64307
P50454	Serpin H1 OS=Homo sapiens GN=SERPINH1 PE=1 SV=2 - [SERPH_HUMAN]	6.41124	15.31	1	5	5	8	418	46.4112	8.68994
Q14966	Zinc finger protein 638 OS=Homo sapiens GN=ZNF638 PE=1 SV=2 - [ZN638_HUMAN]	6.37598	3.39	1	5	5	5	1978	220.488	6.37939
P46013	Antigen KI-67 OS=Homo sapiens GN=MKI67 PE=1 SV=2 - [KI67_HUMAN]	6.31275	5.99	1	10	10	11	3256	358.474	9.45166
P09497	Clathrin light chain B OS=Homo sapiens GN=CLTB PE=1 SV=1 - [CLCB_HUMAN]	6.24443	20.09	1	5	5	5	229	25.1751	4.64014
Q6NZY4	Zinc finger CCHC domain-containing protein 8 OS=Homo sapiens GN=ZCCHC8 PE=1 SV=2 - [ZCHC8_HUMAN]	6.20653	10.04	1	5	5	5	707	78.5285	4.86865
P26599	Polypyrimidine tract-binding protein 1 OS=Homo sapiens GN=PTBP1 PE=1 SV=1 - [PTBP1_HUMAN]	6.17497	7.34	1	3	3	3	531	57.1856	9.17334
B4DEH8	Polyadenylate-binding protein 2 OS=Homo sapiens GN=PABPN1 PE=1 SV=1 - [B4DEH8_HUMAN]	6.13795	11.31	3	2	2	3	168	18.9784	9.23193
Q7Z2W4	Zinc finger CCCH-type antiviral protein 1 OS=Homo sapiens GN=ZC3HAV1 PE=1 SV=3 - [ZCCHV_HUMAN]	6.11203	3.77	2	2	2	2	902	101.367	8.39697
Q9UKK6	NTF2-related export protein 1 OS=Homo sapiens GN=NXT1 PE=1 SV=1 - [NXT1_HUMAN]	6.02072	21.43	1	3	3	4	140	15.8366	5.03369
P62306	Small nuclear ribonucleoprotein F OS=Homo sapiens GN=SNRPF PE=1 SV=1 - [RUXF_HUMAN]	5.99428	23.26	1	2	2	3	86	9.71878	4.66553
F8VQE1	LIM domain and actin-binding protein 1 OS=Homo sapiens GN=LIMA1 PE=1 SV=1 - [F8VQE1_HUMAN]	5.96449	7.02	4	4	4	5	598	66.95	5.79541
P35579	Myosin-9 OS=Homo sapiens GN=MYH9 PE=1 SV=4 - [MYH9_HUMAN]	5.88582	4.34	1	7	7	7	1960	226.392	5.60498
F8W0Q9	Periphilin-1 OS=Homo sapiens GN=PPHLN1 PE=1 SV=1 - [F8W0Q9_HUMAN]	5.87034	15.58	1	5	5	7	385	44.6559	8.27979
E7ETU5	RNA-binding motif, single-stranded-interacting protein 1 OS=Homo sapiens GN=RBMS1 PE=1 SV=1 - [E7ETU5_HUMAN]	5.81611	12.7	3	4	4	4	370	40.1216	8.11865
P60903	Protein S100-A10 OS=Homo sapiens GN=S100A10 PE=1 SV=2 - [S10AA_HUMAN]	5.75653	17.53	1	2	2	4	97	11.1955	7.37158
X6R3P0	Slit homolog 2 protein OS=Homo sapiens GN=SLIT2 PE=3 SV=1 - [X6R3P0_HUMAN]	5.73605	7.13	2	4	4	4	1542	171.23	6.84424
Q01804	OTU domain-containing protein 4 OS=Homo sapiens GN=OTUD4 PE=1 SV=4 - [OTUD4_HUMAN]	5.72257	5.39	1	5	5	7	1114	123.968	6.7124
P46781	40S ribosomal protein S9 OS=Homo sapiens GN=RPS9 PE=1 SV=3 - [RS9_HUMAN]	5.6143	25.77	1	6	6	7	194	22.5776	10.6528
M0QZG7	U1 small nuclear ribonucleoprotein A (Fragment) OS=Homo sapiens GN=SNRPA PE=1 SV=1 - [M0QZG7_HUMAN]	5.55039	29.89	5	4	4	5	184	20.1232	9.87646
Q3KQU3	MAP7 domain-containing protein 1 OS=Homo sapiens GN=MAP7D1 PE=1 SV=1 - [MA7D1_HUMAN]	5.54574	5.47	1	4	4	4	841	92.7641	10.1108
P07237	Protein disulfide-isomerase OS=Homo sapiens GN=P4HB PE=1 SV=3 - [PDIA1_HUMAN]	5.53231	10.04	3	5	5	5	508	57.0807	4.86865
Q5T749	Keratinocyte proline-rich protein OS=Homo sapiens GN=KPRP PE=1 SV=1 - [KPRP_HUMAN]	5.5164	9.33	1	4	4	5	579	64.0932	8.26514
P00750	Tissue-type plasminogen activator OS=Homo sapiens GN=PLAT PE=1 SV=1 - [TPA_HUMAN]	5.48853	10.14	4	5	5	5	562	62.8759	7.79639
F2Z388	60S ribosomal protein L35 OS=Homo sapiens GN=RPL35 PE=1 SV=1 - [F2Z388_HUMAN]	5.39639	23.96	2	2	2	3	96	10.638	10.2866
Q9HCD5	Nuclear receptor coactivator 5 OS=Homo sapiens GN=NCOA5 PE=1 SV=2 - [NCOA5_HUMAN]	5.39445	5.18	1	3	3	3	579	65.4965	9.59814
J3KSW8	Myosin phosphatase Rho-interacting protein (Fragment) OS=Homo sapiens GN=MPRIP PE=1 SV=1 - [J3KSW8_HUMAN]	5.38806	6.64	2	4	4	4	844	95.8704	6.03662
E7ETK0	40S ribosomal protein S24 OS=Homo sapiens GN=RPS24 PE=1 SV=1 - [E7ETK0_HUMAN]	5.35485	20.61	2	2	2	3	131	15.1873	10.8872
P53618	Coatomer subunit beta OS=Homo sapiens GN=COPB1 PE=1 SV=3 - [COPB_HUMAN]	5.35314	6.19	1	4	4	4	953	107.074	6.04932
P06748	Nucleophosmin OS=Homo sapiens GN=NPM1 PE=1 SV=2 - [NPM_HUMAN]	5.30791	9.52	1	2	2	3	294	32.5548	4.77979
Q09666	Neuroblast differentiation-associated protein AHNAK OS=Homo sapiens GN=AHNAK PE=1 SV=2 - [AHNK_HUMAN]	5.26237	4.57	1	7	8	9	5890	628.699	6.15088
Q96J17	NOLC1 protein OS=Homo sapiens GN=NOLC1 PE=1 SV=1 - [Q96J17_HUMAN]	5.17452	5.98	2	2	2	2	418	44.1546	9.59814
P04843	Dolichyl-diphosphooligosaccharide--protein glycosyltransferase subunit 1 OS=Homo sapiens GN=RPN1 PE=1 SV=1 - [RPN1_HUMAN]	5.09813	12.85	1	8	8	9	607	68.5268	6.37939
P48681	Nestin OS=Homo sapiens GN=NES PE=1 SV=2 - [NEST_HUMAN]	5.0866	4.63	1	6	6	6	1621	177.332	4.36084
P55884	Eukaryotic translation initiation factor 3 subunit B OS=Homo sapiens GN=EIF3B PE=1 SV=3 - [EIF3B_HUMAN]	5.08356	6.76	1	4	4	4	814	92.4238	4.99561
Q8WUZ0	B-cell CLL/lymphoma 7 protein family member C OS=Homo sapiens GN=BCL7C PE=1 SV=3 - [BCL7C_HUMAN]	5.04403	12.9	2	2	2	2	217	23.4539	5.19873
O60832	H/ACA ribonucleoprotein complex subunit 4 OS=Homo sapiens GN=DKC1 PE=1 SV=3 - [DKC1_HUMAN]	5.03513	8.75	1	5	5	7	514	57.6378	9.42236
P42167	Lamina-associated polypeptide 2, isoforms beta/gamma OS=Homo sapiens GN=TMPO PE=1 SV=2 - [LAP2B_HUMAN]	5.02181	18.72	5	6	6	6	454	50.6395	9.37842
Q13547	Histone deacetylase 1 OS=Homo sapiens GN=HDAC1 PE=1 SV=1 - [HDAC1_HUMAN]	4.94448	8.92	5	3	3	3	482	55.0677	5.47803
P26373	60S ribosomal protein L13 OS=Homo sapiens GN=RPL13 PE=1 SV=4 - [RL13_HUMAN]	4.89402	15.17	1	3	3	4	211	24.2465	11.6489
Q8WVC2	40S ribosomal protein S21 OS=Homo sapiens GN=RPS21 PE=1 SV=1 - [Q8WVC2_HUMAN]	4.77114	40.74	2	3	3	5	81	8.84446	8.49951
P02462	Collagen alpha-1(IV) chain OS=Homo sapiens GN=COL4A1 PE=1 SV=3 - [CO4A1_HUMAN]	4.72201	1.74	1	2	2	2	1669	160.514	8.27979
I3L2L5	Protein FAM195B OS=Homo sapiens GN=FAM195B PE=1 SV=1 - [I3L2L5_HUMAN]	4.71597	29.35	4	2	2	2	92	10.4564	9.40771
J3KRP6	Protein SSXT OS=Homo sapiens GN=SS18 PE=1 SV=1 - [J3KRP6_HUMAN]	4.69903	51.72	8	3	3	4	58	6.3331	8.54346
O75934	Pre-mRNA-splicing factor SPF27 OS=Homo sapiens GN=BCAS2 PE=1 SV=1 - [SPF27_HUMAN]	4.68332	15.56	1	3	3	3	225	26.115	5.65576
J3QR09	Ribosomal protein L19 OS=Homo sapiens GN=RPL19 PE=1 SV=1 - [J3QR09_HUMAN]	4.56094	13.47	3	2	2	2	193	23.1201	11.4731
Q49AN9	SNRPG protein OS=Homo sapiens GN=SNRPG PE=2 SV=1 - [Q49AN9_HUMAN]	4.51742	29.69	4	2	2	2	64	7.09667	7.18115
Q7RTV0	PHD finger-like domain-containing protein 5A OS=Homo sapiens GN=PHF5A PE=1 SV=1 - [PHF5A_HUMAN]	4.39341	53.64	1	5	5	5	110	12.397	8.41162
P35625	Metalloproteinase inhibitor 3 OS=Homo sapiens GN=TIMP3 PE=1 SV=2 - [TIMP3_HUMAN]	4.30976	17.06	1	4	4	5	211	24.1288	8.71924
Q8NDV7	Trinucleotide repeat-containing gene 6A protein OS=Homo sapiens GN=TNRC6A PE=1 SV=2 - [TNR6A_HUMAN]	4.2331	2.7	1	3	4	6	1962	210.169	7.00537
P26196	Probable ATP-dependent RNA helicase DDX6 OS=Homo sapiens GN=DDX6 PE=1 SV=2 - [DDX6_HUMAN]	4.22258	12.42	1	3	3	5	483	54.3823	8.66064
Q6UXH8	Collagen and calcium-binding EGF domain-containing protein 1 OS=Homo sapiens GN=CCBE1 PE=1 SV=1 - [CCBE1_HUMAN]	4.20131	5.67	1	2	2	2	406	44.0743	7.57666
Q8NFW8	N-acylneuraminate cytidylyltransferase OS=Homo sapiens GN=CMAS PE=1 SV=2 - [NEUA_HUMAN]	4.18998	20.28	1	6	6	6	434	48.3487	7.92822
O75940	Survival of motor neuron-related-splicing factor 30 OS=Homo sapiens GN=SMNDC1 PE=1 SV=1 - [SPF30_HUMAN]	4.13773	15.55	1	2	2	2	238	26.6945	7.23975
P36957	Dihydrolipoyllysine-residue succinyltransferase component of 2-oxoglutarate dehydrogenase complex, mitochondrial OS=Homo sapiens GN=DLST PE=1 SV=4 - [ODO2_HUMAN]	4.13012	9.05	1	4	4	4	453	48.7245	8.95361
P26641	Elongation factor 1-gamma OS=Homo sapiens GN=EEF1G PE=1 SV=3 - [EF1G_HUMAN]	4.11855	6.41	2	3	3	3	437	50.0871	6.66846
P83881	60S ribosomal protein L36a OS=Homo sapiens GN=RPL36A PE=1 SV=2 - [RL36A_HUMAN]	4.08936	23.58	4	3	3	4	106	12.4328	10.5796
Q96KR1	Zinc finger RNA-binding protein OS=Homo sapiens GN=ZFR PE=1 SV=2 - [ZFR_HUMAN]	4.02584	4.56	1	4	4	4	1074	116.939	9.0415
H0YLP6	60S ribosomal protein L28 OS=Homo sapiens GN=RPL28 PE=1 SV=1 - [H0YLP6_HUMAN]	4.01447	33.71	4	3	3	3	89	9.65091	10.3599
E9PBF6	Lamin-B1 OS=Homo sapiens GN=LMNB1 PE=1 SV=1 - [E9PBF6_HUMAN]	3.91415	10.59	2	3	5	7	387	44.6157	5.04639
Q8TED1	Probable glutathione peroxidase 8 OS=Homo sapiens GN=GPX8 PE=1 SV=2 - [GPX8_HUMAN]	3.86095	10.05	1	2	2	2	209	23.8658	9.34912
E5RJR5	S-phase kinase-associated protein 1 OS=Homo sapiens GN=SKP1 PE=1 SV=1 - [E5RJR5_HUMAN]	3.84328	21.47	2	4	4	4	163	18.7083	4.70361
C9JXB8	60S ribosomal protein L24 OS=Homo sapiens GN=RPL24 PE=1 SV=1 - [C9JXB8_HUMAN]	3.84318	39.67	3	5	5	6	121	14.3598	11.312
B4DXE2	BAG family molecular chaperone regulator 2 OS=Homo sapiens GN=BAG2 PE=1 SV=1 - [B4DXE2_HUMAN]	3.79496	10.67	2	2	2	2	178	20.1763	6.29053
M0R0A1	60S ribosomal protein L37a OS=Homo sapiens GN=RPL37A PE=1 SV=1 - [M0R0A1_HUMAN]	3.69723	48.33	7	3	3	3	60	6.78832	9.27588
K7ER02	Calponin-1 (Fragment) OS=Homo sapiens GN=CNN1 PE=4 SV=1 - [K7ER02_HUMAN]	3.69199	11.4	4	2	2	2	228	25.0601	9.01221
P63173	60S ribosomal protein L38 OS=Homo sapiens GN=RPL38 PE=1 SV=2 - [RL38_HUMAN]	3.57179	50	1	5	5	7	70	8.21273	10.0962
Q12824	SWI/SNF-related matrix-associated actin-dependent regulator of chromatin subfamily B member 1 OS=Homo sapiens GN=SMARCB1 PE=1 SV=2 - [SNF5_HUMAN]	3.40282	12.99	3	3	3	4	385	44.1132	6.22705
Q9Y5S9	RNA-binding protein 8A OS=Homo sapiens GN=RBM8A PE=1 SV=1 - [RBM8A_HUMAN]	3.24703	9.77	1	2	2	2	174	19.8767	5.71924
R4GN98	Protein S100-A6 (Fragment) OS=Homo sapiens GN=S100A6 PE=1 SV=1 - [R4GN98_HUMAN]	3.21858	17.65	2	2	2	2	85	9.67506	5.45264
Q92504	Zinc transporter SLC39A7 OS=Homo sapiens GN=SLC39A7 PE=1 SV=2 - [S39A7_HUMAN]	2.97857	2.99	1	2	2	4	469	50.0873	6.87354
O15372	Eukaryotic translation initiation factor 3 subunit H OS=Homo sapiens GN=EIF3H PE=1 SV=1 - [EIF3H_HUMAN]	2.94516	8.81	2	2	2	2	352	39.9051	6.53662
O60565	Gremlin-1 OS=Homo sapiens GN=GREM1 PE=1 SV=1 - [GREM1_HUMAN]	2.73786	11.96	1	2	2	2	184	20.6835	9.39307
Q96J85	C-Mpl binding protein OS=Homo sapiens GN=LARP4 PE=1 SV=1 - [Q96J85_HUMAN]	2.63999	11.73	2	3	3	3	375	42.4777	6.06201
Q5VU59	Uncharacterized protein OS=Homo sapiens GN=TPM3 PE=1 SV=1 - [Q5VU59_HUMAN]	2.57356	12.93	2	1	3	3	232	27.1578	4.79248
Q8TF68	Zinc finger protein 384 OS=Homo sapiens GN=ZNF384 PE=1 SV=2 - [ZN384_HUMAN]	2.52829	7.8	3	3	3	3	577	63.1789	8.95361
H0Y2V6	Centrosomal protein of 170 kDa (Fragment) OS=Homo sapiens GN=CEP170 PE=1 SV=1 - [H0Y2V6_HUMAN]	2.51362	1.41	2	2	2	2	1558	171.979	7.35693
P62805	Histone H4 OS=Homo sapiens GN=HIST1H4A PE=1 SV=2 - [H4_HUMAN]	2.48147	17.48	1	2	2	2	103	11.3604	11.356
O94907	Dickkopf-related protein 1 OS=Homo sapiens GN=DKK1 PE=1 SV=1 - [DKK1_HUMAN]	2.46341	21.43	1	3	4	4	266	28.6526	8.39697
O96019	Actin-like protein 6A OS=Homo sapiens GN=ACTL6A PE=1 SV=1 - [ACL6A_HUMAN]	2.42896	11.66	2	3	3	4	429	47.4303	5.60498
P18124	60S ribosomal protein L7 OS=Homo sapiens GN=RPL7 PE=1 SV=1 - [RL7_HUMAN]	2.38446	11.69	2	3	3	3	248	29.2072	10.6528
Q5HY57	Emerin OS=Homo sapiens GN=EMD PE=1 SV=1 - [Q5HY57_HUMAN]	2.37798	10.05	2	2	2	2	219	24.9229	5.021
E7EX73	Eukaryotic translation initiation factor 4 gamma 1 OS=Homo sapiens GN=EIF4G1 PE=1 SV=1 - [E7EX73_HUMAN]	2.36593	3.97	4	4	4	4	1436	158.547	5.21143
Q08554	Desmocollin-1 OS=Homo sapiens GN=DSC1 PE=1 SV=2 - [DSC1_HUMAN]	2.35428	3.24	1	2	2	2	894	99.9238	5.42725
Q09028	Histone-binding protein RBBP4 OS=Homo sapiens GN=RBBP4 PE=1 SV=3 - [RBBP4_HUMAN]	2.34323	10.35	1	2	4	5	425	47.6261	4.89404
P49458	Signal recognition particle 9 kDa protein OS=Homo sapiens GN=SRP9 PE=1 SV=2 - [SRP09_HUMAN]	2.32363	22.09	1	2	2	2	86	10.1051	7.97217
P04406	Glyceraldehyde-3-phosphate dehydrogenase OS=Homo sapiens GN=GAPDH PE=1 SV=3 - [G3P_HUMAN]	2.30159	13.43	2	4	4	5	335	36.0304	8.45557
Q9NX63	Coiled-coil-helix-coiled-coil-helix domain-containing protein 3, mitochondrial OS=Homo sapiens GN=CHCHD3 PE=1 SV=1 - [CHCH3_HUMAN]	2.28009	8.37	3	2	2	2	227	26.1362	8.27979
P53582	Methionine aminopeptidase 1 OS=Homo sapiens GN=METAP1 PE=1 SV=2 - [MAP11_HUMAN]	2.27512	5.96	1	2	2	2	386	43.1873	7.1665
Q00610	Clathrin heavy chain 1 OS=Homo sapiens GN=CLTC PE=1 SV=5 - [CLH1_HUMAN]	2.26276	3.64	2	5	5	5	1675	191.493	5.69385
Q5EBL8	PDZ domain-containing protein 11 OS=Homo sapiens GN=PDZD11 PE=1 SV=2 - [PDZ11_HUMAN]	2.25368	24.29	1	2	2	3	140	16.1213	7.21045
F8VVM2	Phosphate carrier protein, mitochondrial OS=Homo sapiens GN=SLC25A3 PE=1 SV=1 - [F8VVM2_HUMAN]	2.24375	12.35	2	4	4	4	324	36.1376	9.26123
E9PK91	Bcl-2-associated transcription factor 1 OS=Homo sapiens GN=BCLAF1 PE=1 SV=1 - [E9PK91_HUMAN]	2.22646	8.5	6	5	5	6	871	100.346	9.94971
O95817	BAG family molecular chaperone regulator 3 OS=Homo sapiens GN=BAG3 PE=1 SV=3 - [BAG3_HUMAN]	2.22026	6.61	2	4	4	5	575	61.5569	6.94678
Q8WXI9	Transcriptional repressor p66-beta OS=Homo sapiens GN=GATAD2B PE=1 SV=1 - [P66B_HUMAN]	2.15804	9.11	1	3	3	3	593	65.22	9.70068
P48444	Coatomer subunit delta OS=Homo sapiens GN=ARCN1 PE=1 SV=1 - [COPD_HUMAN]	2.14201	5.28	2	3	3	3	511	57.1741	6.21436
Q9NR30	Nucleolar RNA helicase 2 OS=Homo sapiens GN=DDX21 PE=1 SV=5 - [DDX21_HUMAN]	2.13776	3.07	1	2	2	2	783	87.2904	9.27588
P61619	Protein transport protein Sec61 subunit alpha isoform 1 OS=Homo sapiens GN=SEC61A1 PE=1 SV=2 - [S61A1_HUMAN]	2.12458	4.41	2	2	2	2	476	52.2305	8.06006
P61254	60S ribosomal protein L26 OS=Homo sapiens GN=RPL26 PE=1 SV=1 - [RL26_HUMAN]	2.11455	28.28	8	5	5	5	145	17.2475	10.5503
P42285	Superkiller viralicidic activity 2-like 2 OS=Homo sapiens GN=SKIV2L2 PE=1 SV=3 - [SK2L2_HUMAN]	2.05519	6.91	2	5	5	5	1042	117.729	6.52197
Q15393	Splicing factor 3B subunit 3 OS=Homo sapiens GN=SF3B3 PE=1 SV=4 - [SF3B3_HUMAN]	2.03303	3.53	1	4	4	4	1217	135.492	5.26221
B4DME2	Protein phosphatase 1 regulatory subunit 12C OS=Homo sapiens GN=PPP1R12C PE=1 SV=1 - [B4DME2_HUMAN]	2.0194	7.07	5	3	3	3	707	77.122	5.63037
H3BPG5	RNA binding protein S1, serine-rich domain, isoform CRA_c OS=Homo sapiens GN=RNPS1 PE=1 SV=1 - [H3BPG5_HUMAN]	2.01679	17.97	6	2	2	2	128	15.0988	11.8687
E9PC52	Histone-binding protein RBBP7 OS=Homo sapiens GN=RBBP7 PE=1 SV=1 - [E9PC52_HUMAN]	2.01582	11.06	2	2	4	5	416	46.9088	5.07178
P46977	Dolichyl-diphosphooligosaccharide--protein glycosyltransferase subunit STT3A OS=Homo sapiens GN=STT3A PE=1 SV=2 - [STT3A_HUMAN]	1.99442	3.83	1	3	3	3	705	80.4768	8.07471
Q9Y265	RuvB-like 1 OS=Homo sapiens GN=RUVBL1 PE=1 SV=1 - [RUVB1_HUMAN]	1.98553	5.48	1	2	2	2	456	50.1963	6.41748
Q5T200	Zinc finger CCCH domain-containing protein 13 OS=Homo sapiens GN=ZC3H13 PE=1 SV=1 - [ZC3HD_HUMAN]	1.98504	1.08	1	2	2	2	1668	196.519	9.42236
Q15599	Na(+)/H(+) exchange regulatory cofactor NHE-RF2 OS=Homo sapiens GN=SLC9A3R2 PE=1 SV=2 - [NHRF2_HUMAN]	1.9617	8.9	1	2	2	2	337	37.391	7.92822
P18146	Early growth response protein 1 OS=Homo sapiens GN=EGR1 PE=1 SV=1 - [EGR1_HUMAN]	1.93683	4.6	1	2	2	2	543	57.4709	8.25049
P40222	Alpha-taxilin OS=Homo sapiens GN=TXLNA PE=1 SV=3 - [TXLNA_HUMAN]	1.89657	5.31	1	3	3	3	546	61.8532	6.52197
P49207	60S ribosomal protein L34 OS=Homo sapiens GN=RPL34 PE=1 SV=3 - [RL34_HUMAN]	1.87183	28.21	1	3	4	4	117	13.2845	11.4731
E9PAV3	Nascent polypeptide-associated complex subunit alpha, muscle-specific form OS=Homo sapiens GN=NACA PE=1 SV=1 - [NACAM_HUMAN]	1.87171	4.86	1	2	2	2	2078	205.295	9.5835
Q99459	Cell division cycle 5-like protein OS=Homo sapiens GN=CDC5L PE=1 SV=2 - [CDC5L_HUMAN]	1.85401	5.86	1	5	5	5	802	92.1937	8.17725
M0QYB4	Coiled-coil domain-containing protein 9 (Fragment) OS=Homo sapiens GN=CCDC9 PE=1 SV=1 - [M0QYB4_HUMAN]	1.8521	13.28	2	2	2	2	128	13.8052	10.1108
B8ZZU8	Transcription elongation factor B (SIII), polypeptide 2 (18kDa, elongin B), isoform CRA_b OS=Homo sapiens GN=TCEB2 PE=1 SV=1 - [B8ZZU8_HUMAN]	1.83563	17.7	2	2	2	2	113	12.5193	4.97021
P08621	U1 small nuclear ribonucleoprotein 70 kDa OS=Homo sapiens GN=SNRNP70 PE=1 SV=2 - [RU17_HUMAN]	1.83115	11.9	1	3	3	3	437	51.5258	9.93506
Q14152	Eukaryotic translation initiation factor 3 subunit A OS=Homo sapiens GN=EIF3A PE=1 SV=1 - [EIF3A_HUMAN]	1.8275	1.09	1	2	2	2	1382	166.468	6.78564
A6NCA8	Ubiquitin-associated protein 2 OS=Homo sapiens GN=UBAP2 PE=1 SV=2 - [A6NCA8_HUMAN]	1.81985	3.29	3	2	2	2	852	87.8461	8.1626
M0QX72	Procollagen galactosyltransferase 1 (Fragment) OS=Homo sapiens GN=COLGALT1 PE=1 SV=1 - [M0QX72_HUMAN]	1.75572	8.26	2	2	2	2	218	25.656	8.54346
K7ENI5	Nucleoporin SEH1 (Fragment) OS=Homo sapiens GN=SEH1L PE=4 SV=1 - [K7ENI5_HUMAN]	1.74955	13.92	3	2	2	2	158	17.6054	7.12256
E7EQG2	Eukaryotic initiation factor 4A-II OS=Homo sapiens GN=EIF4A2 PE=1 SV=1 - [E7EQG2_HUMAN]	1.7109	11.05	3	3	3	3	362	41.2642	5.64307
F5GY37	Prohibitin-2 OS=Homo sapiens GN=PHB2 PE=1 SV=1 - [F5GY37_HUMAN]	1.7034	17.23	3	4	4	4	267	29.705	9.87646
B4DZC3	5'-3' exoribonuclease 2 OS=Homo sapiens GN=XRN2 PE=1 SV=1 - [B4DZC3_HUMAN]	1.69184	5.69	2	5	5	5	896	102.351	7.63525
Q14247	Src substrate cortactin OS=Homo sapiens GN=CTTN PE=1 SV=2 - [SRC8_HUMAN]	1.62424	8.91	1	3	3	3	550	61.5485	5.40186
Q9NPA8	Transcription and mRNA export factor ENY2 OS=Homo sapiens GN=ENY2 PE=1 SV=1 - [ENY2_HUMAN]	0	14.85	1	2	2	2	101	11.5213	9.33447
P62277	40S ribosomal protein S13 OS=Homo sapiens GN=RPS13 PE=1 SV=2 - [RS13_HUMAN]	0	19.21	2	3	3	6	151	17.2117	10.5356
Q15365	Poly(rC)-binding protein 1 OS=Homo sapiens GN=PCBP1 PE=1 SV=2 - [PCBP1_HUMAN]	0	6.18	1	1	2	2	356	37.4739	7.09326
Q92974	Rho guanine nucleotide exchange factor 2 OS=Homo sapiens GN=ARHGEF2 PE=1 SV=4 - [ARHG2_HUMAN]	0	2.94	3	2	2	2	986	111.473	7.26904
P08572	Collagen alpha-2(IV) chain OS=Homo sapiens GN=COL4A2 PE=1 SV=4 - [CO4A2_HUMAN]	0	2.39	1	3	3	3	1712	167.449	8.66064
Q96N67	Dedicator of cytokinesis protein 7 OS=Homo sapiens GN=DOCK7 PE=1 SV=4 - [DOCK7_HUMAN]	0	1.87	1	3	3	3	2140	242.407	6.80029
Q9NZN4	EH domain-containing protein 2 OS=Homo sapiens GN=EHD2 PE=1 SV=2 - [EHD2_HUMAN]	0	14.36	2	5	5	6	543	61.1227	6.45557
O00303	Eukaryotic translation initiation factor 3 subunit F OS=Homo sapiens GN=EIF3F PE=1 SV=1 - [EIF3F_HUMAN]	0	5.6	2	2	2	2	357	37.5402	5.45264
Q5D862	Filaggrin-2 OS=Homo sapiens GN=FLG2 PE=1 SV=1 - [FILA2_HUMAN]	0	3.01	1	3	3	5	2391	247.928	8.30908
Q96I24	Far upstream element-binding protein 3 OS=Homo sapiens GN=FUBP3 PE=1 SV=2 - [FUBP3_HUMAN]	0	3.15	1	2	2	2	572	61.6022	8.38232
P07305	Histone H1.0 OS=Homo sapiens GN=H1F0 PE=1 SV=3 - [H10_HUMAN]	0	9.28	1	2	2	2	194	20.8502	10.8433
Q8WYB5	Histone acetyltransferase KAT6B OS=Homo sapiens GN=KAT6B PE=1 SV=3 - [KAT6B_HUMAN]	0	3.18	1	2	2	3	2073	231.232	5.96045
Q969G5	Protein kinase C delta-binding protein OS=Homo sapiens GN=PRKCDBP PE=1 SV=3 - [PRDBP_HUMAN]	0	9.58	2	2	2	2	261	27.6845	6.43018
Q9Y580	RNA-binding protein 7 OS=Homo sapiens GN=RBM7 PE=1 SV=1 - [RBM7_HUMAN]	0	10.53	3	3	3	3	266	30.4847	9.56885
Q13573	SNW domain-containing protein 1 OS=Homo sapiens GN=SNW1 PE=1 SV=1 - [SNW1_HUMAN]	0	6.34	1	2	2	3	536	61.4565	9.5249
Q9BXG8	Spermatogenic leucine zipper protein 1 OS=Homo sapiens GN=SPZ1 PE=2 SV=2 - [SPZ1_HUMAN]	0	7.67	1	2	2	2	430	49.4142	7.59131
Q8N3V7	Synaptopodin OS=Homo sapiens GN=SYNPO PE=1 SV=2 - [SYNPO_HUMAN]	0	3.98	1	3	3	3	929	99.4021	8.71924
B4DZI8	Coatomer protein complex, subunit beta 2 (Beta prime), isoform CRA_b OS=Homo sapiens GN=COPB2 PE=1 SV=1 - [B4DZI8_HUMAN]	0	2.85	2	3	3	3	877	98.9836	5.16064
B7Z1I0	Integrin-linked protein kinase OS=Homo sapiens GN=ILK PE=1 SV=1 - [B7Z1I0_HUMAN]	0	5.35	2	2	2	2	318	36.4437	9.40771
G3V1B3	60S ribosomal protein L21 OS=Homo sapiens GN=RPL21 PE=1 SV=1 - [G3V1B3_HUMAN]	0	29.89	3	2	2	2	87	9.88007	10.2866
G5E9G0	60S ribosomal protein L3 OS=Homo sapiens GN=RPL3 PE=1 SV=1 - [G5E9G0_HUMAN]	0	3.99	2	2	2	2	351	40.2416	10.0083
E5RJH3	60S ribosomal protein L30 OS=Homo sapiens GN=RPL30 PE=1 SV=1 - [E5RJH3_HUMAN]	0	35.71	3	2	2	2	56	6.25859	10.6675
E7ENL6	Collagen alpha-3(VI) chain OS=Homo sapiens GN=COL6A3 PE=4 SV=1 - [E7ENL6_HUMAN]	0	1.24	3	4	4	4	2976	321.987	6.90283
U3KPZ7	RNA-binding protein 27 OS=Homo sapiens GN=RBM27 PE=1 SV=1 - [U3KPZ7_HUMAN]	0	1.95	2	2	2	2	1027	114.472	9.45166
F8W0G4	Poly(rC)-binding protein 2 (Fragment) OS=Homo sapiens GN=PCBP2 PE=1 SV=1 - [F8W0G4_HUMAN]	0	13.92	10	1	2	2	158	16.6267	7.76709
Q5JW30	Double-stranded RNA-binding protein Staufen homolog 1 OS=Homo sapiens GN=STAU1 PE=1 SV=1 - [Q5JW30_HUMAN]	0	4.25	2	2	2	2	494	54.6745	9.51025
E9PJT3	Splicing factor 3B subunit 2 (Fragment) OS=Homo sapiens GN=SF3B2 PE=1 SV=1 - [E9PJT3_HUMAN]	0	7.33	4	2	2	2	273	29.1163	5.65576
H0YLE8	Ras GTPase-activating-like protein IQGAP1 OS=Homo sapiens GN=IQGAP1 PE=1 SV=1 - [H0YLE8_HUMAN]	0	1.75	2	2	2	2	1085	124.715	8.76318
M0R061	Coatomer subunit epsilon OS=Homo sapiens GN=COPE PE=1 SV=1 - [M0R061_HUMAN]	0	11.64	3	2	2	2	146	16.4422	9.75928
H7C4H2	Signal recognition particle receptor subunit beta (Fragment) OS=Homo sapiens GN=SRPRB PE=1 SV=1 - [H7C4H2_HUMAN]	0	13.13	2	2	2	2	160	17.6013	7.94287
I3L397	Eukaryotic translation initiation factor 5A-1 (Fragment) OS=Homo sapiens GN=EIF5A PE=1 SV=2 - [I3L397_HUMAN]	0	10.96	3	2	2	2	146	16.0089	4.99561

## Sheet: Legend
Supplementary file 1. Original file with full list of interactors of PDGFRβ from mass spectrometry screen (unstimulated cells).
