# Supplementary material for: G3BP1 is a SWI/SNF-bound regulator of transcription that modulates activation of STATs
Source: Biosci Rep. 2026 May 6;46(5):BSR20250290. doi: 10.1042/BSR20250290 (PMC13161325; doi:10.1042/BSR20250290)
Supplement: Supplementary Files S1-S2 [file BSR-2025-0290-T_supp.zip › BSR-2025-0290-T-s02.xls]

## Sheet: Sheet1
Accession	Description	Score	Coverage	# Proteins	# Unique Peptides	# Peptides	# PSMs	# AAs	MW [kDa]	calc. pI	30min nucleus
P09651	Heterogeneous nuclear ribonucleoprotein A1 OS=Homo sapiens GN=HNRNPA1 PE=1 SV=5 - [ROA1_HUMAN]	1141.11	84.41	1	29	33	438	372	38.7231	9.12939
P22626	Heterogeneous nuclear ribonucleoproteins A2/B1 OS=Homo sapiens GN=HNRNPA2B1 PE=1 SV=2 - [ROA2_HUMAN]	1104.88	90.93	1	28	33	403	353	37.4067	8.95361
P23246	Splicing factor, proline- and glutamine-rich OS=Homo sapiens GN=SFPQ PE=1 SV=2 - [SFPQ_HUMAN]	675.649	56.01	1	44	45	354	707	76.1016	9.43701
P02751	Fibronectin OS=Homo sapiens GN=FN1 PE=1 SV=4 - [FINC_HUMAN]	615.003	50.75	1	82	82	236	2386	262.46	5.70654
Q15149	Plectin OS=Homo sapiens GN=PLEC PE=1 SV=3 - [PLEC_HUMAN]	597.154	45.9	1	191	191	321	4684	531.466	5.96045
P51991	Heterogeneous nuclear ribonucleoprotein A3 OS=Homo sapiens GN=HNRNPA3 PE=1 SV=2 - [ROA3_HUMAN]	579.833	67.2	1	27	29	222	378	39.5706	9.01221
P35637	RNA-binding protein FUS OS=Homo sapiens GN=FUS PE=1 SV=1 - [FUS_HUMAN]	505.19	29.09	1	15	18	179	526	53.3938	9.36377
P04264	Keratin, type II cytoskeletal 1 OS=Homo sapiens GN=KRT1 PE=1 SV=6 - [K2C1_HUMAN]	404.436	56.37	1	33	40	177	644	65.999	8.11865
Q15233	Non-POU domain-containing octamer-binding protein OS=Homo sapiens GN=NONO PE=1 SV=4 - [NONO_HUMAN]	381.272	60.3	1	29	31	191	471	54.1973	8.95361
P13645	Keratin, type I cytoskeletal 10 OS=Homo sapiens GN=KRT10 PE=1 SV=6 - [K1C10_HUMAN]	345.049	58.22	1	28	31	153	584	58.7917	5.21143
Q15424	Scaffold attachment factor B1 OS=Homo sapiens GN=SAFB PE=1 SV=4 - [SAFB1_HUMAN]	330.737	38.58	1	23	40	120	915	102.58	5.46533
Q8NC51	Plasminogen activator inhibitor 1 RNA-binding protein OS=Homo sapiens GN=SERBP1 PE=1 SV=2 - [PAIRB_HUMAN]	295.693	55.64	1	31	31	119	408	44.9385	8.646
Q00839	Heterogeneous nuclear ribonucleoprotein U OS=Homo sapiens GN=HNRNPU PE=1 SV=6 - [HNRPU_HUMAN]	278.567	37.7	1	32	33	118	825	90.528	5.99854
Q14151	Scaffold attachment factor B2 OS=Homo sapiens GN=SAFB2 PE=1 SV=1 - [SAFB2_HUMAN]	278.139	42.71	1	23	40	110	953	107.408	6.16357
P35908	Keratin, type II cytoskeletal 2 epidermal OS=Homo sapiens GN=KRT2 PE=1 SV=2 - [K22E_HUMAN]	271.314	69.17	1	32	42	128	639	65.3932	8.00146
P35527	Keratin, type I cytoskeletal 9 OS=Homo sapiens GN=KRT9 PE=1 SV=3 - [K1C9_HUMAN]	271.136	58.11	1	28	29	118	623	62.0268	5.23682
Q14444	Caprin-1 OS=Homo sapiens GN=CAPRIN1 PE=1 SV=2 - [CAPR1_HUMAN]	265.367	60.08	1	24	24	115	709	78.318	5.24951
Q5HY54	Filamin-A OS=Homo sapiens GN=FLNA PE=1 SV=1 - [Q5HY54_HUMAN]	249.165	38.55	2	75	75	132	2607	276.378	6.04932
Q07065	Cytoskeleton-associated protein 4 OS=Homo sapiens GN=CKAP4 PE=1 SV=2 - [CKAP4_HUMAN]	245.125	63.29	1	36	36	97	602	65.9827	5.92236
Q08211	ATP-dependent RNA helicase A OS=Homo sapiens GN=DHX9 PE=1 SV=4 - [DHX9_HUMAN]	237.111	45.04	1	46	46	114	1270	140.869	6.84424
J3KTA4	Probable ATP-dependent RNA helicase DDX5 OS=Homo sapiens GN=DDX5 PE=1 SV=1 - [J3KTA4_HUMAN]	208.405	55.21	2	24	33	92	614	69.0438	8.85107
P02545	Prelamin-A/C OS=Homo sapiens GN=LMNA PE=1 SV=1 - [LMNA_HUMAN]	207.296	63.1	1	37	39	100	664	74.0947	7.02002
Q92841	Probable ATP-dependent RNA helicase DDX17 OS=Homo sapiens GN=DDX17 PE=1 SV=2 - [DDX17_HUMAN]	183.395	54.05	2	25	34	88	729	80.222	8.26514
O15523	ATP-dependent RNA helicase DDX3Y OS=Homo sapiens GN=DDX3Y PE=1 SV=2 - [DDX3Y_HUMAN]	181.04	54.85	1	8	34	83	660	73.1081	7.54736
O00571	ATP-dependent RNA helicase DDX3X OS=Homo sapiens GN=DDX3X PE=1 SV=3 - [DDX3X_HUMAN]	176.79	51.21	1	7	33	79	662	73.198	7.18115
Q12906	Interleukin enhancer-binding factor 3 OS=Homo sapiens GN=ILF3 PE=1 SV=3 - [ILF3_HUMAN]	175.205	60.74	1	35	35	88	894	95.2791	8.76318
Q92804	TATA-binding protein-associated factor 2N OS=Homo sapiens GN=TAF15 PE=1 SV=1 - [RBP56_HUMAN]	172.467	41.22	1	13	16	74	592	61.7931	8.01611
B0QYK0	RNA-binding protein EWS OS=Homo sapiens GN=EWSR1 PE=1 SV=1 - [B0QYK0_HUMAN]	172.419	17.15	2	10	10	64	618	64.8891	9.37842
E9PGZ1	Caldesmon OS=Homo sapiens GN=CALD1 PE=1 SV=1 - [E9PGZ1_HUMAN]	170.159	52.24	2	31	32	68	536	61.6685	6.11279
P08670	Vimentin OS=Homo sapiens GN=VIM PE=1 SV=4 - [VIME_HUMAN]	165.895	68.03	1	38	39	87	466	53.6191	5.12256
Q9Y224	UPF0568 protein C14orf166 OS=Homo sapiens GN=C14orf166 PE=1 SV=1 - [CN166_HUMAN]	159.093	68.44	1	18	18	71	244	28.0507	6.65381
Q92499	ATP-dependent RNA helicase DDX1 OS=Homo sapiens GN=DDX1 PE=1 SV=2 - [DDX1_HUMAN]	147.667	39.05	1	23	23	61	740	82.3798	7.2251
Q96PK6	RNA-binding protein 14 OS=Homo sapiens GN=RBM14 PE=1 SV=2 - [RBM14_HUMAN]	140.127	52.17	1	27	27	70	669	69.4489	9.67139
Q9Y3I0	tRNA-splicing ligase RtcB homolog OS=Homo sapiens GN=RTCB PE=1 SV=1 - [RTCB_HUMAN]	130.879	51.29	1	23	23	61	505	55.1749	7.2251
Q14103	Heterogeneous nuclear ribonucleoprotein D0 OS=Homo sapiens GN=HNRNPD PE=1 SV=1 - [HNRPD_HUMAN]	118.814	34.65	1	13	15	52	355	38.4103	7.81104
E9PCY7	Heterogeneous nuclear ribonucleoprotein H OS=Homo sapiens GN=HNRNPH1 PE=1 SV=1 - [E9PCY7_HUMAN]	118.522	50.82	3	7	16	58	429	47.0574	6.34131
P38159	RNA-binding motif protein, X chromosome OS=Homo sapiens GN=RBMX PE=1 SV=3 - [RBMX_HUMAN]	116.27	47.06	1	8	20	64	391	42.3063	10.0522
Q86V48	Leucine zipper protein 1 OS=Homo sapiens GN=LUZP1 PE=1 SV=2 - [LUZP1_HUMAN]	115.01	42.47	1	37	37	64	1076	120.202	8.49951
P02533	Keratin, type I cytoskeletal 14 OS=Homo sapiens GN=KRT14 PE=1 SV=4 - [K1C14_HUMAN]	113.876	47.25	1	10	21	57	472	51.5294	5.16064
Q13151	Heterogeneous nuclear ribonucleoprotein A0 OS=Homo sapiens GN=HNRNPA0 PE=1 SV=1 - [ROA0_HUMAN]	113.563	49.51	1	11	13	44	305	30.8218	9.29053
P13647	Keratin, type II cytoskeletal 5 OS=Homo sapiens GN=KRT5 PE=1 SV=3 - [K2C5_HUMAN]	111.336	33.22	1	12	25	62	590	62.34	7.73779
P50552	Vasodilator-stimulated phosphoprotein OS=Homo sapiens GN=VASP PE=1 SV=3 - [VASP_HUMAN]	110.008	47.11	1	16	16	44	380	39.8051	8.93896
P04259	Keratin, type II cytoskeletal 6B OS=Homo sapiens GN=KRT6B PE=1 SV=5 - [K2C6B_HUMAN]	107.433	37.77	1	10	25	58	564	60.0303	8.00146
Q13283	Ras GTPase-activating protein-binding protein 1 OS=Homo sapiens GN=G3BP1 PE=1 SV=1 - [G3BP1_HUMAN]	105.284	65.45	1	17	17	75	466	52.1321	5.51611
P11940	Polyadenylate-binding protein 1 OS=Homo sapiens GN=PABPC1 PE=1 SV=2 - [PABP1_HUMAN]	103.803	40.09	1	14	24	58	636	70.6259	9.49561
Q06830	Peroxiredoxin-1 OS=Homo sapiens GN=PRDX1 PE=1 SV=1 - [PRDX1_HUMAN]	102.206	73.37	1	15	15	46	199	22.0963	8.1333
P61247	40S ribosomal protein S3a OS=Homo sapiens GN=RPS3A PE=1 SV=2 - [RS3A_HUMAN]	101.034	55.3	1	16	16	52	264	29.9257	9.72998
O43390	Heterogeneous nuclear ribonucleoprotein R OS=Homo sapiens GN=HNRNPR PE=1 SV=1 - [HNRPR_HUMAN]	98.4065	50.87	1	21	28	54	633	70.8993	8.1333
P31942	Heterogeneous nuclear ribonucleoprotein H3 OS=Homo sapiens GN=HNRNPH3 PE=1 SV=2 - [HNRH3_HUMAN]	97.2995	56.36	1	13	14	52	346	36.9031	6.87354
D6RGG3	Collagen alpha-1(XII) chain OS=Homo sapiens GN=COL12A1 PE=1 SV=1 - [D6RGG3_HUMAN]	97.2869	20.12	2	49	49	60	3062	332.996	5.52881
P08779	Keratin, type I cytoskeletal 16 OS=Homo sapiens GN=KRT16 PE=1 SV=4 - [K1C16_HUMAN]	96.6047	47.57	1	8	19	49	473	51.2362	5.04639
P68104	Elongation factor 1-alpha 1 OS=Homo sapiens GN=EEF1A1 PE=1 SV=1 - [EF1A1_HUMAN]	90.4672	34.2	2	12	12	38	462	50.1091	9.01221
P48634	Protein PRRC2A OS=Homo sapiens GN=PRRC2A PE=1 SV=3 - [PRC2A_HUMAN]	89.7688	22.86	1	29	29	45	2157	228.724	9.45166
Q8NCA5	Protein FAM98A OS=Homo sapiens GN=FAM98A PE=1 SV=1 - [FA98A_HUMAN]	88.7885	29.09	1	10	11	29	519	55.3663	9.02686
P14866	Heterogeneous nuclear ribonucleoprotein L OS=Homo sapiens GN=HNRNPL PE=1 SV=2 - [HNRPL_HUMAN]	87.2219	44.31	1	18	18	50	589	64.0924	8.22119
E7EPN9	Protein PRRC2C OS=Homo sapiens GN=PRRC2C PE=1 SV=1 - [E7EPN9_HUMAN]	81.9547	14.15	2	27	27	52	2819	308.589	9.0708
Q7Z417	Nuclear fragile X mental retardation-interacting protein 2 OS=Homo sapiens GN=NUFIP2 PE=1 SV=1 - [NUFP2_HUMAN]	79.5846	45.9	1	21	21	37	695	76.0747	8.70459
P62701	40S ribosomal protein S4, X isoform OS=Homo sapiens GN=RPS4X PE=1 SV=2 - [RS4X_HUMAN]	77.5149	53.99	1	14	14	40	263	29.5791	10.1548
P15880	40S ribosomal protein S2 OS=Homo sapiens GN=RPS2 PE=1 SV=2 - [RS2_HUMAN]	76.7308	43	1	14	14	42	293	31.3046	10.2427
E9PMS6	LIM domain only protein 7 OS=Homo sapiens GN=LMO7 PE=1 SV=1 - [E9PMS6_HUMAN]	74.9186	40.16	1	39	39	51	1275	145.334	7.29834
Q96E39	RNA binding motif protein, X-linked-like-1 OS=Homo sapiens GN=RBMXL1 PE=1 SV=1 - [RMXL1_HUMAN]	74.838	35.64	1	2	14	39	390	42.1162	9.89111
P55795	Heterogeneous nuclear ribonucleoprotein H2 OS=Homo sapiens GN=HNRNPH2 PE=1 SV=1 - [HNRH2_HUMAN]	71.3505	32.29	1	3	12	40	449	49.2323	6.30322
O14497	AT-rich interactive domain-containing protein 1A OS=Homo sapiens GN=ARID1A PE=1 SV=3 - [ARI1A_HUMAN]	70.0159	15.67	1	23	23	38	2285	241.892	6.69775
Q86V81	THO complex subunit 4 OS=Homo sapiens GN=ALYREF PE=1 SV=3 - [THOC4_HUMAN]	66.8039	39.69	2	7	7	27	257	26.8716	11.1509
D6R9P3	Heterogeneous nuclear ribonucleoprotein A/B OS=Homo sapiens GN=HNRNPAB PE=1 SV=1 - [D6R9P3_HUMAN]	66.6214	28.93	3	7	8	29	280	30.284	7.91357
Q9NWH9	SAFB-like transcription modulator OS=Homo sapiens GN=SLTM PE=1 SV=2 - [SLTM_HUMAN]	66.3164	22.82	1	20	20	37	1034	117.079	7.86963
P62269	40S ribosomal protein S18 OS=Homo sapiens GN=RPS18 PE=1 SV=3 - [RS18_HUMAN]	65.6322	63.16	1	13	13	32	152	17.7079	10.9897
P23396	40S ribosomal protein S3 OS=Homo sapiens GN=RPS3 PE=1 SV=2 - [RS3_HUMAN]	60.8021	70.78	1	15	15	32	243	26.6714	9.65674
Q15717	ELAV-like protein 1 OS=Homo sapiens GN=ELAVL1 PE=1 SV=2 - [ELAV1_HUMAN]	54.3247	42.02	2	12	12	27	326	36.0692	9.17334
Q5T6W5	Heterogeneous nuclear ribonucleoprotein K OS=Homo sapiens GN=HNRNPK PE=1 SV=1 - [Q5T6W5_HUMAN]	53.9365	41.59	2	15	15	32	428	47.5276	5.63037
Q12905	Interleukin enhancer-binding factor 2 OS=Homo sapiens GN=ILF2 PE=1 SV=2 - [ILF2_HUMAN]	53.1257	59.23	1	16	16	29	390	43.0352	5.26221
P02768	Serum albumin OS=Homo sapiens GN=ALB PE=1 SV=2 - [ALBU_HUMAN]	52.5837	29.72	1	16	16	31	609	69.3215	6.27783
Q9UN86	Ras GTPase-activating protein-binding protein 2 OS=Homo sapiens GN=G3BP2 PE=1 SV=2 - [G3BP2_HUMAN]	52.3483	35.06	1	13	13	29	482	54.0878	5.5542
P07355	Annexin A2 OS=Homo sapiens GN=ANXA2 PE=1 SV=2 - [ANXA2_HUMAN]	49.5571	46.31	1	17	17	27	339	38.5798	7.75244
Q1KMD3	Heterogeneous nuclear ribonucleoprotein U-like protein 2 OS=Homo sapiens GN=HNRNPUL2 PE=1 SV=1 - [HNRL2_HUMAN]	49.1426	34.14	1	22	22	32	747	85.0522	4.90674
E9PKE3	Heat shock cognate 71 kDa protein OS=Homo sapiens GN=HSPA8 PE=1 SV=1 - [E9PKE3_HUMAN]	48.5971	34.77	2	15	17	28	627	68.7632	5.51611
P67809	Nuclease-sensitive element-binding protein 1 OS=Homo sapiens GN=YBX1 PE=1 SV=3 - [YBOX1_HUMAN]	48.386	48.15	1	9	12	25	324	35.9027	9.87646
P62280	40S ribosomal protein S11 OS=Homo sapiens GN=RPS11 PE=1 SV=3 - [RS11_HUMAN]	47.5887	53.8	1	10	10	29	158	18.419	10.3013
Q9NZB2	Constitutive coactivator of PPAR-gamma-like protein 1 OS=Homo sapiens GN=FAM120A PE=1 SV=2 - [F120A_HUMAN]	46.6241	25.04	1	21	21	28	1118	121.811	8.88037
P78347	General transcription factor II-I OS=Homo sapiens GN=GTF2I PE=1 SV=2 - [GTF2I_HUMAN]	46.1924	31.16	1	25	25	41	998	112.346	6.39209
Q8WXF1	Paraspeckle component 1 OS=Homo sapiens GN=PSPC1 PE=1 SV=1 - [PSPC1_HUMAN]	45.9177	42.45	1	16	18	28	523	58.7062	6.66846
Q7Z794	Keratin, type II cytoskeletal 1b OS=Homo sapiens GN=KRT77 PE=2 SV=3 - [K2C1B_HUMAN]	45.8226	10.03	1	2	8	24	578	61.8635	5.98584
Q6UN15	Pre-mRNA 3'-end-processing factor FIP1 OS=Homo sapiens GN=FIP1L1 PE=1 SV=1 - [FIP1_HUMAN]	45.7751	35.52	1	12	12	32	594	66.4865	5.59229
Q86YZ3	Hornerin OS=Homo sapiens GN=HRNR PE=1 SV=2 - [HORN_HUMAN]	44.9688	9.96	1	9	9	16	2850	282.228	10.0376
P62829	60S ribosomal protein L23 OS=Homo sapiens GN=RPL23 PE=1 SV=1 - [RL23_HUMAN]	44.9255	45.71	1	6	6	24	140	14.8561	10.5063
O60506	Heterogeneous nuclear ribonucleoprotein Q OS=Homo sapiens GN=SYNCRIP PE=1 SV=2 - [HNRPQ_HUMAN]	44.0094	33.71	1	9	16	28	623	69.5596	8.5874
Q07666	KH domain-containing, RNA-binding, signal transduction-associated protein 1 OS=Homo sapiens GN=KHDRBS1 PE=1 SV=1 - [KHDR1_HUMAN]	42.8261	24.15	1	6	6	17	443	48.1972	8.66064
B1ANR0	Poly(A) binding protein, cytoplasmic 4 (Inducible form), isoform CRA_e OS=Homo sapiens GN=PABPC4 PE=1 SV=1 - [B1ANR0_HUMAN]	41.5478	21.46	2	5	15	29	615	67.9279	9.45166
P32969	60S ribosomal protein L9 OS=Homo sapiens GN=RPL9 PE=1 SV=1 - [RL9_HUMAN]	41.5349	39.06	1	7	7	20	192	21.8498	9.94971
P62263	40S ribosomal protein S14 OS=Homo sapiens GN=RPS14 PE=1 SV=3 - [RS14_HUMAN]	41.486	39.07	1	7	7	15	151	16.2625	10.0522
F8W726	Ubiquitin-associated protein 2-like OS=Homo sapiens GN=UBAP2L PE=1 SV=1 - [F8W726_HUMAN]	41.2417	26.16	2	15	15	25	1078	113.431	6.68311
Q9NR12	PDZ and LIM domain protein 7 OS=Homo sapiens GN=PDLIM7 PE=1 SV=1 - [PDLI7_HUMAN]	41.2198	51.86	1	15	15	33	457	49.8126	8.41162
P62249	40S ribosomal protein S16 OS=Homo sapiens GN=RPS16 PE=1 SV=2 - [RS16_HUMAN]	39.3924	49.32	2	8	8	26	146	16.435	10.2134
P62750	60S ribosomal protein L23a OS=Homo sapiens GN=RPL23A PE=1 SV=1 - [RL23A_HUMAN]	39.3373	35.26	1	6	6	21	156	17.6841	10.4478
Q15637	Splicing factor 1 OS=Homo sapiens GN=SF1 PE=1 SV=4 - [SF01_HUMAN]	38.88	19.72	1	9	9	17	639	68.2859	8.98291
P60709	Actin, cytoplasmic 1 OS=Homo sapiens GN=ACTB PE=1 SV=1 - [ACTB_HUMAN]	38.7568	38.93	2	12	12	22	375	41.7097	5.47803
Q9UPQ9	Trinucleotide repeat-containing gene 6B protein OS=Homo sapiens GN=TNRC6B PE=1 SV=4 - [TNR6B_HUMAN]	38.4787	14.84	1	18	18	22	1833	193.883	6.75635
P11021	78 kDa glucose-regulated protein OS=Homo sapiens GN=HSPA5 PE=1 SV=2 - [GRP78_HUMAN]	38.2559	31.04	1	14	16	24	654	72.2884	5.16064
Q6NZI2	Polymerase I and transcript release factor OS=Homo sapiens GN=PTRF PE=1 SV=1 - [PTRF_HUMAN]	38.2172	24.62	1	9	9	16	390	43.4498	5.60498
P49750	YLP motif-containing protein 1 OS=Homo sapiens GN=YLPM1 PE=1 SV=3 - [YLPM1_HUMAN]	36.3584	17.43	1	6	25	32	1951	219.849	6.56592
Q14011	Cold-inducible RNA-binding protein OS=Homo sapiens GN=CIRBP PE=1 SV=1 - [CIRBP_HUMAN]	36.1146	43.6	1	7	7	18	172	18.6367	9.51025
P62081	40S ribosomal protein S7 OS=Homo sapiens GN=RPS7 PE=1 SV=1 - [RS7_HUMAN]	35.6656	38.14	1	7	7	17	194	22.1133	10.0962
E7EUY0	DNA-dependent protein kinase catalytic subunit OS=Homo sapiens GN=PRKDC PE=1 SV=1 - [E7EUY0_HUMAN]	35.5757	10.45	2	34	34	36	4096	465.089	7.1665
P39060	Collagen alpha-1(XVIII) chain OS=Homo sapiens GN=COL18A1 PE=1 SV=5 - [COIA1_HUMAN]	35.5621	14.37	1	16	16	19	1754	178.077	6.01123
P08123	Collagen alpha-2(I) chain OS=Homo sapiens GN=COL1A2 PE=1 SV=7 - [CO1A2_HUMAN]	32.9092	10.83	1	13	13	19	1366	129.235	8.95361
P23588	Eukaryotic translation initiation factor 4B OS=Homo sapiens GN=EIF4B PE=1 SV=2 - [IF4B_HUMAN]	32.3986	25.7	2	12	12	20	611	69.1103	5.73193
O14979	Heterogeneous nuclear ribonucleoprotein D-like OS=Homo sapiens GN=HNRNPDL PE=1 SV=3 - [HNRDL_HUMAN]	32.0773	10	1	2	4	16	420	46.4091	9.56885
Q6Y7W6	PERQ amino acid-rich with GYF domain-containing protein 2 OS=Homo sapiens GN=GIGYF2 PE=1 SV=1 - [PERQ2_HUMAN]	31.2527	12.7	1	13	14	21	1299	149.978	5.5415
P43243	Matrin-3 OS=Homo sapiens GN=MATR3 PE=1 SV=2 - [MATR3_HUMAN]	31.1307	23.61	2	14	14	23	847	94.5648	6.25244
Q96HC4	PDZ and LIM domain protein 5 OS=Homo sapiens GN=PDLIM5 PE=1 SV=5 - [PDLI5_HUMAN]	30.8468	32.89	1	13	13	19	596	63.9045	8.20654
Q5JXI8	Four and a half LIM domains protein 1 (Fragment) OS=Homo sapiens GN=FHL1 PE=1 SV=1 - [Q5JXI8_HUMAN]	30.5666	45.91	1	10	10	17	257	29.1405	8.26514
O14974	Protein phosphatase 1 regulatory subunit 12A OS=Homo sapiens GN=PPP1R12A PE=1 SV=1 - [MYPT1_HUMAN]	30.4762	21.07	1	18	18	22	1030	115.211	5.40186
Q92626	Peroxidasin homolog OS=Homo sapiens GN=PXDN PE=1 SV=2 - [PXDN_HUMAN]	30.2438	16.84	1	20	20	20	1479	165.17	7.1665
H0YIQ2	YLP motif-containing protein 1 (Fragment) OS=Homo sapiens GN=YLPM1 PE=1 SV=1 - [H0YIQ2_HUMAN]	29.9657	16.61	1	2	21	26	1595	180.174	6.43018
Q6NYC8	Phostensin OS=Homo sapiens GN=PPP1R18 PE=1 SV=1 - [PPR18_HUMAN]	29.7403	25.61	1	9	9	14	613	67.9015	5.40186
I3L3P7	40S ribosomal protein S15a OS=Homo sapiens GN=RPS15A PE=1 SV=1 - [I3L3P7_HUMAN]	29.2361	47	2	5	5	14	100	11.4702	10.1548
Q9Y2W1	Thyroid hormone receptor-associated protein 3 OS=Homo sapiens GN=THRAP3 PE=1 SV=2 - [TR150_HUMAN]	27.8584	19.27	1	16	16	20	955	108.601	10.1548
Q969G3	SWI/SNF-related matrix-associated actin-dependent regulator of chromatin subfamily E member 1 OS=Homo sapiens GN=SMARCE1 PE=1 SV=2 - [SMCE1_HUMAN]	27.0254	47.69	1	12	12	16	411	46.6206	4.88135
O43809	Cleavage and polyadenylation specificity factor subunit 5 OS=Homo sapiens GN=NUDT21 PE=1 SV=1 - [CPSF5_HUMAN]	26.6911	32.6	1	8	8	15	227	26.2107	8.82178
M0R0F0	40S ribosomal protein S5 (Fragment) OS=Homo sapiens GN=RPS5 PE=1 SV=1 - [M0R0F0_HUMAN]	26.4315	36.5	3	8	8	13	200	22.3768	9.5542
P84090	Enhancer of rudimentary homolog OS=Homo sapiens GN=ERH PE=1 SV=1 - [ERH_HUMAN]	26.2745	38.46	1	5	5	13	104	12.251	5.92236
P25398	40S ribosomal protein S12 OS=Homo sapiens GN=RPS12 PE=1 SV=3 - [RS12_HUMAN]	26.2725	57.58	1	7	7	13	132	14.5055	7.21045
P51114	Fragile X mental retardation syndrome-related protein 1 OS=Homo sapiens GN=FXR1 PE=1 SV=3 - [FXR1_HUMAN]	26.2106	25.76	4	10	13	17	621	69.6779	6.15088
H0YH87	Ataxin-2 (Fragment) OS=Homo sapiens GN=ATXN2 PE=1 SV=1 - [H0YH87_HUMAN]	26.0374	11.46	6	7	7	12	916	98.0546	9.40771
Q9H2D6	TRIO and F-actin-binding protein OS=Homo sapiens GN=TRIOBP PE=1 SV=3 - [TARA_HUMAN]	25.4816	5.45	1	11	11	15	2365	261.217	8.48486
Q9C0J8	pre-mRNA 3' end processing protein WDR33 OS=Homo sapiens GN=WDR33 PE=1 SV=2 - [WDR33_HUMAN]	24.5875	18.86	1	17	17	21	1336	145.799	9.17334
Q15007	Pre-mRNA-splicing regulator WTAP OS=Homo sapiens GN=WTAP PE=1 SV=2 - [FL2D_HUMAN]	24.5007	33.33	1	11	11	14	396	44.2167	5.18604
Q52LJ0	Protein FAM98B OS=Homo sapiens GN=FAM98B PE=1 SV=1 - [FA98B_HUMAN]	23.5419	27.58	1	6	7	10	330	37.167	6.29053
Q9BVC5	Ashwin OS=Homo sapiens GN=C2orf49 PE=1 SV=1 - [ASHWN_HUMAN]	22.9085	50	1	8	8	17	232	25.8426	9.74463
G3V4C1	Heterogeneous nuclear ribonucleoproteins C1/C2 OS=Homo sapiens GN=HNRNPC PE=1 SV=1 - [G3V4C1_HUMAN]	22.6942	38.36	3	11	11	20	292	32.2188	5.08447
P16989	Y-box-binding protein 3 OS=Homo sapiens GN=YBX3 PE=1 SV=4 - [YBOX3_HUMAN]	22.1677	24.46	1	4	7	11	372	40.066	9.77393
Q9NX24	H/ACA ribonucleoprotein complex subunit 2 OS=Homo sapiens GN=NHP2 PE=1 SV=1 - [NHP2_HUMAN]	21.9501	31.37	1	3	3	9	153	17.1899	8.22119
B4DIT7	Protein-glutamine gamma-glutamyltransferase 2 OS=Homo sapiens GN=TGM2 PE=1 SV=1 - [B4DIT7_HUMAN]	21.3953	23.93	3	12	12	14	606	68.6054	5.30029
F8W1R7	Myosin light polypeptide 6 OS=Homo sapiens GN=MYL6 PE=1 SV=1 - [F8W1R7_HUMAN]	21.2614	43.45	8	7	7	13	145	16.2798	4.65283
Q9NR99	Matrix-remodeling-associated protein 5 OS=Homo sapiens GN=MXRA5 PE=2 SV=3 - [MXRA5_HUMAN]	21.1726	5.2	1	13	13	15	2828	311.955	8.32373
P63167	Dynein light chain 1, cytoplasmic OS=Homo sapiens GN=DYNLL1 PE=1 SV=1 - [DYL1_HUMAN]	21.0593	49.44	1	3	3	9	89	10.3591	7.40088
B4DQX7	Zyxin OS=Homo sapiens GN=ZYX PE=1 SV=1 - [B4DQX7_HUMAN]	21.0113	23.37	4	7	7	11	415	45.046	8.22119
Q09666	Neuroblast differentiation-associated protein AHNAK OS=Homo sapiens GN=AHNAK PE=1 SV=2 - [AHNK_HUMAN]	20.6618	5.28	1	11	12	14	5890	628.699	6.15088
P39019	40S ribosomal protein S19 OS=Homo sapiens GN=RPS19 PE=1 SV=2 - [RS19_HUMAN]	20.6321	51.03	1	8	8	11	145	16.0505	10.3159
B4DTG6	Protein LSM14 homolog A OS=Homo sapiens GN=LSM14A PE=1 SV=1 - [B4DTG6_HUMAN]	20.5409	30.57	2	8	8	19	422	46.3831	9.53955
F5H2B9	Uveal autoantigen with coiled-coil domains and ankyrin repeats OS=Homo sapiens GN=UACA PE=1 SV=1 - [F5H2B9_HUMAN]	20.438	15.53	3	19	19	19	1307	150.439	7.02002
P62851	40S ribosomal protein S25 OS=Homo sapiens GN=RPS25 PE=1 SV=1 - [RS25_HUMAN]	19.9967	38.4	1	6	6	11	125	13.7337	10.1108
M0R299	rRNA 2'-O-methyltransferase fibrillarin (Fragment) OS=Homo sapiens GN=FBL PE=1 SV=1 - [M0R299_HUMAN]	19.8251	38.43	3	8	8	13	229	25.2922	7.66455
Q8N8S7	Protein enabled homolog OS=Homo sapiens GN=ENAH PE=1 SV=2 - [ENAH_HUMAN]	19.6187	25.38	1	11	11	18	591	66.4699	6.93213
P24534	Elongation factor 1-beta OS=Homo sapiens GN=EEF1B2 PE=1 SV=3 - [EF1B_HUMAN]	19.583	37.33	1	5	6	10	225	24.7483	4.66553
Q96QC0	Serine/threonine-protein phosphatase 1 regulatory subunit 10 OS=Homo sapiens GN=PPP1R10 PE=1 SV=1 - [PP1RA_HUMAN]	19.5664	3.51	1	2	2	6	940	98.996	9.17334
P16403	Histone H1.2 OS=Homo sapiens GN=HIST1H1C PE=1 SV=2 - [H12_HUMAN]	19.4119	15.49	3	4	4	14	213	21.3517	10.9312
J3QQT2	60S ribosomal protein L17 (Fragment) OS=Homo sapiens GN=RPL17 PE=1 SV=1 - [J3QQT2_HUMAN]	19.1722	47.37	3	7	7	10	171	19.7734	10.0376
P62158	Calmodulin OS=Homo sapiens GN=CALM1 PE=1 SV=2 - [CALM_HUMAN]	19.0965	34.23	4	6	6	14	149	16.8268	4.22119
P62273	40S ribosomal protein S29 OS=Homo sapiens GN=RPS29 PE=1 SV=2 - [RS29_HUMAN]	18.9481	26.79	1	2	2	12	56	6.6723	10.1255
P21291	Cysteine and glycine-rich protein 1 OS=Homo sapiens GN=CSRP1 PE=1 SV=3 - [CSRP1_HUMAN]	18.7775	59.59	1	7	7	8	193	20.5538	8.57275
Q14980	Nuclear mitotic apparatus protein 1 OS=Homo sapiens GN=NUMA1 PE=1 SV=2 - [NUMA1_HUMAN]	18.3043	6.05	1	11	11	11	2115	238.115	5.78271
Q8WWM7	Ataxin-2-like protein OS=Homo sapiens GN=ATXN2L PE=1 SV=2 - [ATX2L_HUMAN]	18.1655	26.79	2	21	21	27	1075	113.304	8.5874
P62913	60S ribosomal protein L11 OS=Homo sapiens GN=RPL11 PE=1 SV=2 - [RL11_HUMAN]	18.1117	16.85	1	3	3	8	178	20.2396	9.59814
P62979	Ubiquitin-40S ribosomal protein S27a OS=Homo sapiens GN=RPS27A PE=1 SV=2 - [RS27A_HUMAN]	17.8432	48.08	1	6	6	9	156	17.9535	9.64209
F5H2U8	High mobility group protein HMGI-C OS=Homo sapiens GN=HMGA2 PE=1 SV=1 - [F5H2U8_HUMAN]	17.7938	36.36	4	3	3	11	99	10.7608	12.0884
P35555	Fibrillin-1 OS=Homo sapiens GN=FBN1 PE=1 SV=3 - [FBN1_HUMAN]	17.6335	6.93	1	15	15	15	2871	312.022	4.93213
E9PPN3	N-terminal kinase-like protein OS=Homo sapiens GN=SCYL1 PE=1 SV=1 - [E9PPN3_HUMAN]	17.5999	21.2	4	12	12	15	665	73.6388	5.85889
P98179	Putative RNA-binding protein 3 OS=Homo sapiens GN=RBM3 PE=1 SV=1 - [RBM3_HUMAN]	17.3135	35.03	1	4	4	9	157	17.16	8.90967
Q5BKZ1	DBIRD complex subunit ZNF326 OS=Homo sapiens GN=ZNF326 PE=1 SV=2 - [ZN326_HUMAN]	17.2858	19.59	1	8	8	11	582	65.6131	5.14795
Q9P2E9	Ribosome-binding protein 1 OS=Homo sapiens GN=RRBP1 PE=1 SV=4 - [RRBP1_HUMAN]	17.1653	12.13	1	14	14	14	1410	152.381	8.60205
Q8N163	Cell cycle and apoptosis regulator protein 2 OS=Homo sapiens GN=CCAR2 PE=1 SV=2 - [CCAR2_HUMAN]	16.91	16.58	1	12	12	13	923	102.838	5.22412
P62861	40S ribosomal protein S30 OS=Homo sapiens GN=FAU PE=1 SV=1 - [RS30_HUMAN]	16.4578	20.34	2	3	3	10	59	6.64382	12.147
K7EL20	Eukaryotic translation initiation factor 3 subunit G (Fragment) OS=Homo sapiens GN=EIF3G PE=1 SV=2 - [K7EL20_HUMAN]	16.123	29.39	2	6	6	7	262	29.2647	5.41455
P52597	Heterogeneous nuclear ribonucleoprotein F OS=Homo sapiens GN=HNRNPF PE=1 SV=3 - [HNRPF_HUMAN]	15.7663	12.29	1	2	4	7	415	45.6429	5.57959
P16401	Histone H1.5 OS=Homo sapiens GN=HIST1H1B PE=1 SV=3 - [H15_HUMAN]	15.7087	14.6	1	4	4	10	226	22.5665	10.9165
Q9NVI7	ATPase family AAA domain-containing protein 3A OS=Homo sapiens GN=ATAD3A PE=1 SV=2 - [ATD3A_HUMAN]	15.6997	19.09	1	1	11	15	634	71.3247	8.98291
H0Y2W2	ATPase family AAA domain-containing protein 3A (Fragment) OS=Homo sapiens GN=ATAD3A PE=1 SV=1 - [H0Y2W2_HUMAN]	15.6997	20.98	1	1	11	15	572	64.3143	9.43701
F8WJN3	Cleavage and polyadenylation-specificity factor subunit 6 OS=Homo sapiens GN=CPSF6 PE=1 SV=1 - [F8WJN3_HUMAN]	15.3949	20.71	2	8	8	9	478	52.2378	6.43018
Q8TAQ2	SWI/SNF complex subunit SMARCC2 OS=Homo sapiens GN=SMARCC2 PE=1 SV=1 - [SMRC2_HUMAN]	15.3169	7.5	2	7	9	9	1214	132.797	5.69385
O43290	U4/U6.U5 tri-snRNP-associated protein 1 OS=Homo sapiens GN=SART1 PE=1 SV=1 - [SNUT1_HUMAN]	14.9317	18.88	1	11	11	11	800	90.2003	6.12549
Q9BTC0	Death-inducer obliterator 1 OS=Homo sapiens GN=DIDO1 PE=1 SV=5 - [DIDO1_HUMAN]	14.9155	6.74	1	9	9	10	2240	243.723	7.88428
F8VXG7	Protein SCAF11 OS=Homo sapiens GN=SCAF11 PE=1 SV=1 - [F8VXG7_HUMAN]	14.8269	19.67	2	17	17	17	1271	142.515	8.25049
Q8WX93	Palladin OS=Homo sapiens GN=PALLD PE=1 SV=3 - [PALLD_HUMAN]	14.8024	7.59	1	10	10	11	1383	150.47	7.09326
P02461	Collagen alpha-1(III) chain OS=Homo sapiens GN=COL3A1 PE=1 SV=4 - [CO3A1_HUMAN]	14.5961	5.8	1	7	7	8	1466	138.479	6.60986
X6R700	Chromatin target of PRMT1 protein OS=Homo sapiens GN=CHTOP PE=4 SV=1 - [X6R700_HUMAN]	14.4223	18.83	2	3	3	5	223	23.6469	12.2642
Q9Y285	Phenylalanine--tRNA ligase alpha subunit OS=Homo sapiens GN=FARSA PE=1 SV=3 - [SYFA_HUMAN]	14.1713	28.94	2	10	10	11	508	57.5275	7.79639
P52272	Heterogeneous nuclear ribonucleoprotein M OS=Homo sapiens GN=HNRNPM PE=1 SV=3 - [HNRPM_HUMAN]	14.147	13.42	1	9	9	10	730	77.4643	8.70459
Q3MHD2	Protein LSM12 homolog OS=Homo sapiens GN=LSM12 PE=1 SV=2 - [LSM12_HUMAN]	14.0045	18.46	2	3	3	10	195	21.6871	7.73779
B7Z4B8	Heterogeneous nuclear ribonucleoprotein U-like protein 1 OS=Homo sapiens GN=HNRNPUL1 PE=1 SV=1 - [B7Z4B8_HUMAN]	14.0025	17.21	3	9	10	14	767	86.0686	8.77783
P0CW22	40S ribosomal protein S17-like OS=Homo sapiens GN=RPS17L PE=1 SV=1 - [RS17L_HUMAN]	13.9798	33.33	3	6	6	8	135	15.5404	9.84717
P51659	Peroxisomal multifunctional enzyme type 2 OS=Homo sapiens GN=HSD17B4 PE=1 SV=3 - [DHB4_HUMAN]	13.8847	14.81	1	8	8	8	736	79.6363	8.83643
P67936	Tropomyosin alpha-4 chain OS=Homo sapiens GN=TPM4 PE=1 SV=3 - [TPM4_HUMAN]	13.6926	26.61	1	6	7	9	248	28.5045	4.69092
Q10570	Cleavage and polyadenylation specificity factor subunit 1 OS=Homo sapiens GN=CPSF1 PE=1 SV=2 - [CPSF1_HUMAN]	13.6287	10.05	1	13	13	17	1443	160.782	6.40479
P62857	40S ribosomal protein S28 OS=Homo sapiens GN=RPS28 PE=1 SV=1 - [RS28_HUMAN]	13.3175	46.38	1	3	3	5	69	7.8362	10.6968
E9PGM5	Microtubule-associated protein OS=Homo sapiens GN=MAP4 PE=1 SV=1 - [E9PGM5_HUMAN]	13.2974	17.25	5	8	8	8	887	92.6883	9.42236
E9PK01	Elongation factor 1-delta (Fragment) OS=Homo sapiens GN=EEF1D PE=1 SV=1 - [E9PK01_HUMAN]	13.2314	31.42	3	5	6	6	261	28.8036	5.021
P46013	Antigen KI-67 OS=Homo sapiens GN=MKI67 PE=1 SV=2 - [KI67_HUMAN]	13.1332	7.83	1	14	14	15	3256	358.474	9.45166
H0Y8D1	Trypsin-1 (Fragment) OS=Homo sapiens GN=PRSS1 PE=3 SV=1 - [H0Y8D1_HUMAN]	12.8352	21.13	3	2	2	12	142	15.4118	7.26904
P51116	Fragile X mental retardation syndrome-related protein 2 OS=Homo sapiens GN=FXR2 PE=1 SV=2 - [FXR2_HUMAN]	12.6787	12.33	1	3	6	8	673	74.178	6.22705
P09496	Clathrin light chain A OS=Homo sapiens GN=CLTA PE=1 SV=1 - [CLCA_HUMAN]	12.1617	14.52	1	5	5	8	248	27.06	4.51318
F8W7C6	60S ribosomal protein L10 OS=Homo sapiens GN=RPL10 PE=1 SV=1 - [F8W7C6_HUMAN]	12.1584	33.74	1	1	5	7	163	18.5797	9.94971
Q6UWP8	Suprabasin OS=Homo sapiens GN=SBSN PE=2 SV=2 - [SBSN_HUMAN]	12.0205	15.25	1	2	2	4	590	60.5046	7.00537
Q92945	Far upstream element-binding protein 2 OS=Homo sapiens GN=KHSRP PE=1 SV=4 - [FUBP2_HUMAN]	11.7043	20.96	1	9	11	11	711	73.07	7.29834
Q9UMS4	Pre-mRNA-processing factor 19 OS=Homo sapiens GN=PRPF19 PE=1 SV=1 - [PRP19_HUMAN]	11.6168	37.1	1	11	11	21	504	55.1463	6.60986
C9J9W2	LIM and SH3 domain protein 1 (Fragment) OS=Homo sapiens GN=LASP1 PE=1 SV=1 - [C9J9W2_HUMAN]	11.4025	27.71	2	4	4	5	166	18.9683	9.01221
P42677	40S ribosomal protein S27 OS=Homo sapiens GN=RPS27 PE=1 SV=3 - [RS27_HUMAN]	11.1432	38.1	1	3	3	7	84	9.45484	9.45166
X1WI28	60S ribosomal protein L10 (Fragment) OS=Homo sapiens GN=RPL10 PE=1 SV=1 - [X1WI28_HUMAN]	11.1166	33	2	2	6	7	200	22.96	10.0083
Q9NXV6	CDKN2A-interacting protein OS=Homo sapiens GN=CDKN2AIP PE=1 SV=3 - [CARF_HUMAN]	11.0936	13.62	1	6	6	6	580	61.0879	9.01221
P02452	Collagen alpha-1(I) chain OS=Homo sapiens GN=COL1A1 PE=1 SV=5 - [CO1A1_HUMAN]	10.9137	10.18	1	12	12	13	1464	138.857	5.79541
Q9UMS6	Synaptopodin-2 OS=Homo sapiens GN=SYNPO2 PE=1 SV=2 - [SYNP2_HUMAN]	10.9047	15.83	2	8	8	8	1093	117.441	8.57275
H7C2W9	60S ribosomal protein L31 (Fragment) OS=Homo sapiens GN=RPL31 PE=1 SV=1 - [H7C2W9_HUMAN]	10.4578	28.7	5	3	3	5	108	12.8031	11.0044
P05387	60S acidic ribosomal protein P2 OS=Homo sapiens GN=RPLP2 PE=1 SV=1 - [RLA2_HUMAN]	10.3961	57.39	1	4	4	6	115	11.6578	4.53857
Q13347	Eukaryotic translation initiation factor 3 subunit I OS=Homo sapiens GN=EIF3I PE=1 SV=1 - [EIF3I_HUMAN]	10.0148	22.77	1	5	5	6	325	36.4786	5.64307
P62266	40S ribosomal protein S23 OS=Homo sapiens GN=RPS23 PE=1 SV=3 - [RS23_HUMAN]	9.89825	23.08	1	3	3	5	143	15.7977	10.4917
O75934	Pre-mRNA-splicing factor SPF27 OS=Homo sapiens GN=BCAS2 PE=1 SV=1 - [SPF27_HUMAN]	9.65684	18.22	1	5	5	5	225	26.115	5.65576
Q86U42	Polyadenylate-binding protein 2 OS=Homo sapiens GN=PABPN1 PE=1 SV=3 - [PABP2_HUMAN]	9.59387	23.2	1	4	4	7	306	32.729	5.05908
E9PBG7	Calcium/calmodulin-dependent protein kinase type II subunit delta OS=Homo sapiens GN=CAMK2D PE=1 SV=1 - [E9PBG7_HUMAN]	9.49895	16.21	4	7	7	9	512	57.7264	7.26904
Q02413	Desmoglein-1 OS=Homo sapiens GN=DSG1 PE=1 SV=2 - [DSG1_HUMAN]	9.40265	4.58	1	4	4	6	1049	113.676	5.03369
Q96T37	Putative RNA-binding protein 15 OS=Homo sapiens GN=RBM15 PE=1 SV=2 - [RBM15_HUMAN]	9.38343	11.26	1	8	8	8	977	107.124	10.0815
Q9BX40	Protein LSM14 homolog B OS=Homo sapiens GN=LSM14B PE=1 SV=1 - [LS14B_HUMAN]	9.33698	31.69	2	6	6	6	385	42.0453	9.68604
P09234	U1 small nuclear ribonucleoprotein C OS=Homo sapiens GN=SNRPC PE=1 SV=1 - [RU1C_HUMAN]	9.20026	24.53	1	3	3	4	159	17.3812	9.67139
P78332	RNA-binding protein 6 OS=Homo sapiens GN=RBM6 PE=1 SV=5 - [RBM6_HUMAN]	9.15039	11.31	2	12	12	12	1123	128.565	6.31592
H7BY16	Nucleolin (Fragment) OS=Homo sapiens GN=NCL PE=1 SV=2 - [H7BY16_HUMAN]	9.07223	15.54	2	6	6	7	296	32.3701	5.36377
Q12797	Aspartyl/asparaginyl beta-hydroxylase OS=Homo sapiens GN=ASPH PE=1 SV=3 - [ASPH_HUMAN]	9.05488	15.17	1	6	6	6	758	85.8095	5.0083
P81605	Dermcidin OS=Homo sapiens GN=DCD PE=1 SV=2 - [DCD_HUMAN]	8.97399	22.73	1	3	3	4	110	11.2768	6.53662
Q6PKG0	La-related protein 1 OS=Homo sapiens GN=LARP1 PE=1 SV=2 - [LARP1_HUMAN]	8.95891	14.23	1	10	10	10	1096	123.434	8.82178
P30048	Thioredoxin-dependent peroxide reductase, mitochondrial OS=Homo sapiens GN=PRDX3 PE=1 SV=3 - [PRDX3_HUMAN]	8.8015	24.22	1	6	6	9	256	27.6752	7.78174
P62753	40S ribosomal protein S6 OS=Homo sapiens GN=RPS6 PE=1 SV=1 - [RS6_HUMAN]	8.72713	23.69	2	5	5	6	249	28.663	10.8433
P50402	Emerin OS=Homo sapiens GN=EMD PE=1 SV=1 - [EMD_HUMAN]	8.63772	21.65	2	5	5	5	254	28.9759	5.50342
O43823	A-kinase anchor protein 8 OS=Homo sapiens GN=AKAP8 PE=1 SV=1 - [AKAP8_HUMAN]	8.62581	10.12	1	4	4	6	692	76.0611	5.14795
P26373	60S ribosomal protein L13 OS=Homo sapiens GN=RPL13 PE=1 SV=4 - [RL13_HUMAN]	8.6164	19.43	1	4	4	6	211	24.2465	11.6489
Q5JVS0	Intracellular hyaluronan-binding protein 4 OS=Homo sapiens GN=HABP4 PE=1 SV=1 - [HABP4_HUMAN]	8.56582	24.21	1	6	6	6	413	45.7576	7.45947
P09497	Clathrin light chain B OS=Homo sapiens GN=CLTB PE=1 SV=1 - [CLCB_HUMAN]	8.52002	20.09	1	5	5	7	229	25.1751	4.64014
P19105	Myosin regulatory light chain 12A OS=Homo sapiens GN=MYL12A PE=1 SV=2 - [ML12A_HUMAN]	8.50727	23.98	3	4	4	5	171	19.7815	4.80518
O60832	H/ACA ribonucleoprotein complex subunit 4 OS=Homo sapiens GN=DKC1 PE=1 SV=3 - [DKC1_HUMAN]	8.36855	16.93	1	7	7	9	514	57.6378	9.42236
K7EM56	40S ribosomal protein S15 OS=Homo sapiens GN=RPS15 PE=1 SV=2 - [K7EM56_HUMAN]	8.35802	22.32	4	2	2	3	112	12.9821	10.8872
P60903	Protein S100-A10 OS=Homo sapiens GN=S100A10 PE=1 SV=2 - [S10AA_HUMAN]	8.27504	17.53	1	2	2	5	97	11.1955	7.37158
Q9NZT1	Calmodulin-like protein 5 OS=Homo sapiens GN=CALML5 PE=1 SV=2 - [CALL5_HUMAN]	8.26615	32.88	1	3	3	5	146	15.8828	4.43701
Q9UBS4	DnaJ homolog subfamily B member 11 OS=Homo sapiens GN=DNAJB11 PE=1 SV=1 - [DJB11_HUMAN]	8.06895	14.8	1	4	4	4	358	40.4886	6.17627
Q14694	Ubiquitin carboxyl-terminal hydrolase 10 OS=Homo sapiens GN=USP10 PE=1 SV=2 - [UBP10_HUMAN]	8.04744	12.16	1	7	7	7	798	87.0798	5.31299
P62306	Small nuclear ribonucleoprotein F OS=Homo sapiens GN=SNRPF PE=1 SV=1 - [RUXF_HUMAN]	7.87478	23.26	1	2	2	5	86	9.71878	4.66553
G8JLK7	Nucleolar protein 6 OS=Homo sapiens GN=NOL6 PE=1 SV=1 - [G8JLK7_HUMAN]	7.74612	6.49	2	5	5	5	1094	121.957	7.44482
O75533	Splicing factor 3B subunit 1 OS=Homo sapiens GN=SF3B1 PE=1 SV=3 - [SF3B1_HUMAN]	7.63276	3.37	1	3	3	4	1304	145.738	7.09326
P63244	Guanine nucleotide-binding protein subunit beta-2-like 1 OS=Homo sapiens GN=GNB2L1 PE=1 SV=3 - [GBLP_HUMAN]	7.58668	34.7	1	8	8	9	317	35.0546	7.69385
Q03252	Lamin-B2 OS=Homo sapiens GN=LMNB2 PE=1 SV=3 - [LMNB2_HUMAN]	7.54772	5.5	2	2	4	5	600	67.6475	5.35107
Q8WUZ0	B-cell CLL/lymphoma 7 protein family member C OS=Homo sapiens GN=BCL7C PE=1 SV=3 - [BCL7C_HUMAN]	7.53209	38.71	2	4	4	4	217	23.4539	5.19873
K7EQ02	DAZ-associated protein 1 (Fragment) OS=Homo sapiens GN=DAZAP1 PE=1 SV=1 - [K7EQ02_HUMAN]	7.51981	30.22	2	4	4	7	225	24.7892	8.52881
P15924	Desmoplakin OS=Homo sapiens GN=DSP PE=1 SV=3 - [DESP_HUMAN]	7.48556	3.76	1	13	13	14	2871	331.569	6.81494
Q8N684	Cleavage and polyadenylation specificity factor subunit 7 OS=Homo sapiens GN=CPSF7 PE=1 SV=1 - [CPSF7_HUMAN]	7.4686	11.89	2	5	5	5	471	52.0183	8.00146
O95817	BAG family molecular chaperone regulator 3 OS=Homo sapiens GN=BAG3 PE=1 SV=3 - [BAG3_HUMAN]	7.43266	17.39	1	8	8	8	575	61.5569	6.94678
P06748	Nucleophosmin OS=Homo sapiens GN=NPM1 PE=1 SV=2 - [NPM_HUMAN]	7.41519	9.52	1	2	2	4	294	32.5548	4.77979
Q01804	OTU domain-containing protein 4 OS=Homo sapiens GN=OTUD4 PE=1 SV=4 - [OTUD4_HUMAN]	7.31012	7.45	1	6	6	6	1114	123.968	6.7124
Q92504	Zinc transporter SLC39A7 OS=Homo sapiens GN=SLC39A7 PE=1 SV=2 - [S39A7_HUMAN]	7.20471	2.99	1	2	2	4	469	50.0873	6.87354
E9PIN3	Nuclear RNA export factor 1 (Fragment) OS=Homo sapiens GN=NXF1 PE=1 SV=1 - [E9PIN3_HUMAN]	7.16332	9.12	2	4	4	4	603	68.0648	8.89502
B8ZZZ7	DNA polymerase-transactivated protein 6, isoform CRA_b OS=Homo sapiens GN=SPATS2L PE=1 SV=1 - [B8ZZZ7_HUMAN]	7.15682	12.85	2	5	5	7	498	54.9112	9.72998
Q01081	Splicing factor U2AF 35 kDa subunit OS=Homo sapiens GN=U2AF1 PE=1 SV=3 - [U2AF1_HUMAN]	7.12334	16.67	1	3	3	5	240	27.8545	8.80713
B3KRS5	Histone deacetylase OS=Homo sapiens GN=HDAC2 PE=1 SV=1 - [B3KRS5_HUMAN]	7.01547	9.17	3	3	3	4	458	51.9653	5.74463
Q8NFW8	N-acylneuraminate cytidylyltransferase OS=Homo sapiens GN=CMAS PE=1 SV=2 - [NEUA_HUMAN]	6.99353	13.59	1	4	4	5	434	48.3487	7.92822
Q71RC2	La-related protein 4 OS=Homo sapiens GN=LARP4 PE=1 SV=3 - [LARP4_HUMAN]	6.9147	11.33	2	5	5	5	724	80.5458	6.60986
Q14978	Nucleolar and coiled-body phosphoprotein 1 OS=Homo sapiens GN=NOLC1 PE=1 SV=2 - [NOLC1_HUMAN]	6.91233	6.29	1	4	4	4	699	73.5596	9.46631
Q5JR95	40S ribosomal protein S8 OS=Homo sapiens GN=RPS8 PE=1 SV=1 - [Q5JR95_HUMAN]	6.87047	32.45	2	5	5	6	188	21.866	10.3599
Q92922	SWI/SNF complex subunit SMARCC1 OS=Homo sapiens GN=SMARCC1 PE=1 SV=3 - [SMRC1_HUMAN]	6.79555	5.61	1	2	4	4	1105	122.79	5.75732
O94813	Slit homolog 2 protein OS=Homo sapiens GN=SLIT2 PE=1 SV=1 - [SLIT2_HUMAN]	6.77782	5.49	2	6	6	6	1529	169.759	7.06396
F8VQE1	LIM domain and actin-binding protein 1 OS=Homo sapiens GN=LIMA1 PE=1 SV=1 - [F8VQE1_HUMAN]	6.71065	12.04	3	5	6	6	598	66.95	5.79541
Q9BTL3	RNMT-activating mini protein OS=Homo sapiens GN=FAM103A1 PE=1 SV=1 - [RAM_HUMAN]	6.65759	38.98	1	4	4	6	118	14.3727	8.93896
J3KRP6	Protein SSXT OS=Homo sapiens GN=SS18 PE=1 SV=1 - [J3KRP6_HUMAN]	6.63998	51.72	8	3	3	4	58	6.3331	8.54346
Q9BY77	Polymerase delta-interacting protein 3 OS=Homo sapiens GN=POLDIP3 PE=1 SV=2 - [PDIP3_HUMAN]	6.59667	26.6	1	8	8	8	421	46.0605	9.99365
E9PLL6	60S ribosomal protein L27a OS=Homo sapiens GN=RPL27A PE=1 SV=1 - [E9PLL6_HUMAN]	6.58916	26.85	2	3	3	3	108	12.1935	11.4585
P05141	ADP/ATP translocase 2 OS=Homo sapiens GN=SLC25A5 PE=1 SV=7 - [ADT2_HUMAN]	6.57267	20.13	6	7	7	10	298	32.8312	9.68604
P04843	Dolichyl-diphosphooligosaccharide--protein glycosyltransferase subunit 1 OS=Homo sapiens GN=RPN1 PE=1 SV=1 - [RPN1_HUMAN]	6.50803	13.01	1	7	7	7	607	68.5268	6.37939
Q6NZY4	Zinc finger CCHC domain-containing protein 8 OS=Homo sapiens GN=ZCCHC8 PE=1 SV=2 - [ZCHC8_HUMAN]	6.21652	11.46	1	5	5	5	707	78.5285	4.86865
P62140	Serine/threonine-protein phosphatase PP1-beta catalytic subunit OS=Homo sapiens GN=PPP1CB PE=1 SV=3 - [PP1B_HUMAN]	6.14242	12.54	1	1	4	4	327	37.1626	6.18896
B4DKM5	Voltage-dependent anion-selective channel protein 2 OS=Homo sapiens GN=VDAC2 PE=1 SV=1 - [B4DKM5_HUMAN]	6.09407	20	2	4	4	5	255	27.4615	5.46533
F5GXS0	Complement C4-B OS=Homo sapiens GN=C4B PE=4 SV=1 - [F5GXS0_HUMAN]	6.09006	0.88	3	2	2	4	1698	187.552	7.32764
H3BTN5	Pyruvate kinase (Fragment) OS=Homo sapiens GN=PKM PE=1 SV=1 - [H3BTN5_HUMAN]	6.06011	7.22	2	3	3	3	485	53.0112	6.84424
Q15746	Myosin light chain kinase, smooth muscle OS=Homo sapiens GN=MYLK PE=1 SV=4 - [MYLK_HUMAN]	6.0319	7.31	1	12	12	12	1914	210.583	6.15088
P36957	Dihydrolipoyllysine-residue succinyltransferase component of 2-oxoglutarate dehydrogenase complex, mitochondrial OS=Homo sapiens GN=DLST PE=1 SV=4 - [ODO2_HUMAN]	6.02315	5.74	1	2	2	2	453	48.7245	8.95361
F8W0Q9	Periphilin-1 OS=Homo sapiens GN=PPHLN1 PE=1 SV=1 - [F8W0Q9_HUMAN]	5.94412	17.4	5	6	6	7	385	44.6559	8.27979
P01857	Ig gamma-1 chain C region OS=Homo sapiens GN=IGHG1 PE=1 SV=1 - [IGHG1_HUMAN]	5.89716	4.55	2	2	2	11	330	36.0832	8.19189
Q5VU59	Uncharacterized protein OS=Homo sapiens GN=TPM3 PE=1 SV=1 - [Q5VU59_HUMAN]	5.79989	18.97	1	2	4	6	232	27.1578	4.79248
P62136	Serine/threonine-protein phosphatase PP1-alpha catalytic subunit OS=Homo sapiens GN=PPP1CA PE=1 SV=1 - [PP1A_HUMAN]	5.77752	16.67	1	2	5	5	330	37.4878	6.32861
C9JAB2	Serine/arginine-rich-splicing factor 7 OS=Homo sapiens GN=SRSF7 PE=1 SV=1 - [C9JAB2_HUMAN]	5.62743	13.62	2	3	3	4	235	26.9118	11.854
J3KSW8	Myosin phosphatase Rho-interacting protein (Fragment) OS=Homo sapiens GN=MPRIP PE=1 SV=1 - [J3KSW8_HUMAN]	5.58617	8.65	2	5	5	5	844	95.8704	6.03662
E9PBF6	Lamin-B1 OS=Homo sapiens GN=LMNB1 PE=1 SV=1 - [E9PBF6_HUMAN]	5.54385	10.59	2	3	5	6	387	44.6157	5.04639
F5H8J2	Uncharacterized protein OS=Homo sapiens GN=P4HB PE=1 SV=1 - [F5H8J2_HUMAN]	5.52194	14.41	3	6	6	6	451	51.0936	4.93213
G5E9W3	Cleavage and polyadenylation specific factor 3, 73kDa, isoform CRA_b OS=Homo sapiens GN=CPSF3 PE=1 SV=1 - [G5E9W3_HUMAN]	5.48344	8.81	2	4	4	4	647	73.43	5.57959
F2Z388	60S ribosomal protein L35 OS=Homo sapiens GN=RPL35 PE=1 SV=1 - [F2Z388_HUMAN]	5.45705	23.96	2	2	2	4	96	10.638	10.2866
I3L2L5	Protein FAM195B OS=Homo sapiens GN=FAM195B PE=1 SV=1 - [I3L2L5_HUMAN]	5.44778	41.3	4	3	3	5	92	10.4564	9.40771
P63173	60S ribosomal protein L38 OS=Homo sapiens GN=RPL38 PE=1 SV=2 - [RL38_HUMAN]	5.38759	50	1	4	4	8	70	8.21273	10.0962
Q3KQU3	MAP7 domain-containing protein 1 OS=Homo sapiens GN=MAP7D1 PE=1 SV=1 - [MA7D1_HUMAN]	5.30993	4.64	1	3	3	3	841	92.7641	10.1108
Q5T6F2	Ubiquitin-associated protein 2 OS=Homo sapiens GN=UBAP2 PE=1 SV=1 - [UBAP2_HUMAN]	5.30417	8.22	1	8	8	8	1119	117.044	7.34229
Q5D862	Filaggrin-2 OS=Homo sapiens GN=FLG2 PE=1 SV=1 - [FILA2_HUMAN]	5.29274	3.72	1	4	4	5	2391	247.928	8.30908
E9PJT3	Splicing factor 3B subunit 2 (Fragment) OS=Homo sapiens GN=SF3B2 PE=1 SV=1 - [E9PJT3_HUMAN]	5.20977	10.99	4	3	3	3	273	29.1163	5.65576
C9JZ20	Prohibitin (Fragment) OS=Homo sapiens GN=PHB PE=1 SV=1 - [C9JZ20_HUMAN]	5.19426	20.9	5	4	4	4	201	22.2569	5.96045
B3KXI2	Protein transport protein Sec23A OS=Homo sapiens GN=SEC23A PE=1 SV=1 - [B3KXI2_HUMAN]	5.10279	8.88	4	4	4	5	563	63.0607	7.73779
O94907	Dickkopf-related protein 1 OS=Homo sapiens GN=DKK1 PE=1 SV=1 - [DKK1_HUMAN]	5.0315	27.44	1	4	4	4	266	28.6526	8.39697
Q15393	Splicing factor 3B subunit 3 OS=Homo sapiens GN=SF3B3 PE=1 SV=4 - [SF3B3_HUMAN]	5.01693	5.09	1	5	5	5	1217	135.492	5.26221
Q13185	Chromobox protein homolog 3 OS=Homo sapiens GN=CBX3 PE=1 SV=4 - [CBX3_HUMAN]	5.01424	21.31	1	4	4	5	183	20.7984	5.32568
Q7Z2W4	Zinc finger CCCH-type antiviral protein 1 OS=Homo sapiens GN=ZC3HAV1 PE=1 SV=3 - [ZCCHV_HUMAN]	4.9151	3.77	2	2	2	2	902	101.367	8.39697
Q9UKK6	NTF2-related export protein 1 OS=Homo sapiens GN=NXT1 PE=1 SV=1 - [NXT1_HUMAN]	4.91	10.71	2	2	2	4	140	15.8366	5.03369
O75477	Erlin-1 OS=Homo sapiens GN=ERLIN1 PE=1 SV=1 - [ERLN1_HUMAN]	4.88199	10.98	4	3	3	3	346	38.9014	7.86963
Q8WXI9	Transcriptional repressor p66-beta OS=Homo sapiens GN=GATAD2B PE=1 SV=1 - [P66B_HUMAN]	4.75911	9.11	1	3	3	3	593	65.22	9.70068
H0YLP6	60S ribosomal protein L28 OS=Homo sapiens GN=RPL28 PE=1 SV=1 - [H0YLP6_HUMAN]	4.7207	33.71	4	3	3	3	89	9.65091	10.3599
Q08554	Desmocollin-1 OS=Homo sapiens GN=DSC1 PE=1 SV=2 - [DSC1_HUMAN]	4.67572	4.03	1	3	3	5	894	99.9238	5.42725
H7C419	Cleavage and polyadenylation-specificity factor subunit 4 (Fragment) OS=Homo sapiens GN=CPSF4 PE=1 SV=1 - [H7C419_HUMAN]	4.62408	16.06	2	2	2	3	193	21.5176	9.17334
E9PK09	Bcl-2-associated transcription factor 1 (Fragment) OS=Homo sapiens GN=BCLAF1 PE=1 SV=2 - [E9PK09_HUMAN]	4.57021	8.28	5	5	5	5	725	83.0857	10.1401
P36578	60S ribosomal protein L4 OS=Homo sapiens GN=RPL4 PE=1 SV=5 - [RL4_HUMAN]	4.55813	13.82	2	4	4	4	427	47.6674	11.063
K7ER83	Protein phosphatase 1 regulatory subunit 12C (Fragment) OS=Homo sapiens GN=PPP1R12C PE=1 SV=1 - [K7ER83_HUMAN]	4.53594	16.24	5	2	2	2	234	26.7528	8.08936
P04406	Glyceraldehyde-3-phosphate dehydrogenase OS=Homo sapiens GN=GAPDH PE=1 SV=3 - [G3P_HUMAN]	4.53478	13.43	2	4	4	6	335	36.0304	8.45557
Q8WVC2	40S ribosomal protein S21 OS=Homo sapiens GN=RPS21 PE=1 SV=1 - [Q8WVC2_HUMAN]	4.52999	40.74	2	3	3	4	81	8.84446	8.49951
P53618	Coatomer subunit beta OS=Homo sapiens GN=COPB1 PE=1 SV=3 - [COPB_HUMAN]	4.52979	5.35	1	4	4	4	953	107.074	6.04932
F8VVM2	Phosphate carrier protein, mitochondrial OS=Homo sapiens GN=SLC25A3 PE=1 SV=1 - [F8VVM2_HUMAN]	4.44652	12.65	2	4	4	4	324	36.1376	9.26123
E7EMX7	Ankycorbin OS=Homo sapiens GN=RAI14 PE=1 SV=1 - [E7EMX7_HUMAN]	4.42237	6.68	2	5	5	5	973	109.097	6.11279
Q9Y5S9	RNA-binding protein 8A OS=Homo sapiens GN=RBM8A PE=1 SV=1 - [RBM8A_HUMAN]	4.37801	16.09	1	2	2	2	174	19.8767	5.71924
P07305	Histone H1.0 OS=Homo sapiens GN=H1F0 PE=1 SV=3 - [H10_HUMAN]	4.26796	13.92	1	3	3	4	194	20.8502	10.8433
Q8NDV7	Trinucleotide repeat-containing gene 6A protein OS=Homo sapiens GN=TNRC6A PE=1 SV=2 - [TNR6A_HUMAN]	4.18919	2.7	1	4	4	5	1962	210.169	7.00537
P42285	Superkiller viralicidic activity 2-like 2 OS=Homo sapiens GN=SKIV2L2 PE=1 SV=3 - [SK2L2_HUMAN]	4.14422	5.37	2	4	4	4	1042	117.729	6.52197
O60565	Gremlin-1 OS=Homo sapiens GN=GREM1 PE=1 SV=1 - [GREM1_HUMAN]	4.14304	11.96	1	2	2	2	184	20.6835	9.39307
P46977	Dolichyl-diphosphooligosaccharide--protein glycosyltransferase subunit STT3A OS=Homo sapiens GN=STT3A PE=1 SV=2 - [STT3A_HUMAN]	4.11833	3.26	1	2	2	2	705	80.4768	8.07471
K7EJT5	60S ribosomal protein L22 (Fragment) OS=Homo sapiens GN=RPL22 PE=1 SV=1 - [K7EJT5_HUMAN]	4.11426	51.06	7	2	2	2	47	5.07968	9.42236
P42167	Lamina-associated polypeptide 2, isoforms beta/gamma OS=Homo sapiens GN=TMPO PE=1 SV=2 - [LAP2B_HUMAN]	4.08751	15.2	5	5	5	5	454	50.6395	9.37842
Q6NUQ4	Transmembrane protein 214 OS=Homo sapiens GN=TMEM214 PE=1 SV=2 - [TM214_HUMAN]	4.07376	5.37	1	4	4	4	689	77.1014	9.14404
Q15599	Na(+)/H(+) exchange regulatory cofactor NHE-RF2 OS=Homo sapiens GN=SLC9A3R2 PE=1 SV=2 - [NHRF2_HUMAN]	4.06277	17.51	3	4	4	4	337	37.391	7.92822
Q49AN9	SNRPG protein OS=Homo sapiens GN=SNRPG PE=2 SV=1 - [Q49AN9_HUMAN]	3.99496	29.69	4	2	2	2	64	7.09667	7.18115
P61254	60S ribosomal protein L26 OS=Homo sapiens GN=RPL26 PE=1 SV=1 - [RL26_HUMAN]	3.94598	22.76	8	5	5	5	145	17.2475	10.5503
Q9Y3X0	Coiled-coil domain-containing protein 9 OS=Homo sapiens GN=CCDC9 PE=1 SV=1 - [CCDC9_HUMAN]	3.92691	9.6	1	4	4	4	531	59.6671	5.40186
P26599	Polypyrimidine tract-binding protein 1 OS=Homo sapiens GN=PTBP1 PE=1 SV=1 - [PTBP1_HUMAN]	3.85444	7.34	2	3	3	3	531	57.1856	9.17334
B4DXE2	BAG family molecular chaperone regulator 2 OS=Homo sapiens GN=BAG2 PE=1 SV=1 - [B4DXE2_HUMAN]	3.85289	10.67	2	2	2	2	178	20.1763	6.29053
P09038	Fibroblast growth factor 2 OS=Homo sapiens GN=FGF2 PE=1 SV=3 - [FGF2_HUMAN]	3.82906	9.72	1	3	3	3	288	30.751	11.1802
Q9P2I0	Cleavage and polyadenylation specificity factor subunit 2 OS=Homo sapiens GN=CPSF2 PE=1 SV=2 - [CPSF2_HUMAN]	3.82269	11.64	1	7	7	7	782	88.4307	5.10986
P35579	Myosin-9 OS=Homo sapiens GN=MYH9 PE=1 SV=4 - [MYH9_HUMAN]	3.81647	2.45	1	4	4	4	1960	226.392	5.60498
P35625	Metalloproteinase inhibitor 3 OS=Homo sapiens GN=TIMP3 PE=1 SV=2 - [TIMP3_HUMAN]	3.80821	17.06	1	4	4	5	211	24.1288	8.71924
B4DZC3	5'-3' exoribonuclease 2 OS=Homo sapiens GN=XRN2 PE=1 SV=1 - [B4DZC3_HUMAN]	3.77704	5.47	2	4	4	4	896	102.351	7.63525
Q9Y678	Coatomer subunit gamma-1 OS=Homo sapiens GN=COPG1 PE=1 SV=1 - [COPG1_HUMAN]	3.76057	4.81	1	4	4	4	874	97.6555	5.46533
E5RJR5	S-phase kinase-associated protein 1 OS=Homo sapiens GN=SKP1 PE=1 SV=1 - [E5RJR5_HUMAN]	3.74677	17.79	2	3	3	3	163	18.7083	4.70361
Q9NR30	Nucleolar RNA helicase 2 OS=Homo sapiens GN=DDX21 PE=1 SV=5 - [DDX21_HUMAN]	3.65833	4.6	1	3	3	3	783	87.2904	9.27588
R4GN98	Protein S100-A6 (Fragment) OS=Homo sapiens GN=S100A6 PE=1 SV=1 - [R4GN98_HUMAN]	3.65085	17.65	2	2	2	4	85	9.67506	5.45264
E7ETU5	RNA-binding motif, single-stranded-interacting protein 1 OS=Homo sapiens GN=RBMS1 PE=1 SV=1 - [E7ETU5_HUMAN]	3.59619	12.7	8	4	4	4	370	40.1216	8.11865
Q12824	SWI/SNF-related matrix-associated actin-dependent regulator of chromatin subfamily B member 1 OS=Homo sapiens GN=SMARCB1 PE=1 SV=2 - [SNF5_HUMAN]	3.59436	10.65	3	3	3	3	385	44.1132	6.22705
K7EMV3	Histone H3 OS=Homo sapiens GN=H3F3B PE=1 SV=1 - [K7EMV3_HUMAN]	3.57387	15.22	8	2	2	3	92	10.3278	11.8247
C9JXB8	60S ribosomal protein L24 OS=Homo sapiens GN=RPL24 PE=1 SV=1 - [C9JXB8_HUMAN]	3.55721	33.06	3	4	4	5	121	14.3598	11.312
Q16527	Cysteine and glycine-rich protein 2 OS=Homo sapiens GN=CSRP2 PE=1 SV=3 - [CSRP2_HUMAN]	3.55721	12.95	2	2	2	2	193	20.9399	8.6167
P55884	Eukaryotic translation initiation factor 3 subunit B OS=Homo sapiens GN=EIF3B PE=1 SV=3 - [EIF3B_HUMAN]	3.53345	5.53	1	4	4	4	814	92.4238	4.99561
P60866	40S ribosomal protein S20 OS=Homo sapiens GN=RPS20 PE=1 SV=1 - [RS20_HUMAN]	3.51433	25.21	1	3	3	5	119	13.3643	9.93506
Q8IXB1	DnaJ homolog subfamily C member 10 OS=Homo sapiens GN=DNAJC10 PE=1 SV=2 - [DJC10_HUMAN]	3.474	2.52	1	2	2	2	793	91.0213	7.18115
I3L397	Eukaryotic translation initiation factor 5A-1 (Fragment) OS=Homo sapiens GN=EIF5A PE=1 SV=2 - [I3L397_HUMAN]	3.46855	10.96	3	2	2	3	146	16.0089	4.99561
B4DZI8	Coatomer protein complex, subunit beta 2 (Beta prime), isoform CRA_b OS=Homo sapiens GN=COPB2 PE=1 SV=1 - [B4DZI8_HUMAN]	3.40939	5.47	2	5	5	5	877	98.9836	5.16064
O75940	Survival of motor neuron-related-splicing factor 30 OS=Homo sapiens GN=SMNDC1 PE=1 SV=1 - [SPF30_HUMAN]	3.38159	12.18	1	3	3	3	238	26.6945	7.23975
B4E241	Serine/arginine-rich-splicing factor 3 OS=Homo sapiens GN=SFRS3 PE=1 SV=1 - [B4E241_HUMAN]	3.35428	29.84	2	4	4	9	124	14.1942	10.0815
P46783	40S ribosomal protein S10 OS=Homo sapiens GN=RPS10 PE=1 SV=1 - [RS10_HUMAN]	3.17859	21.82	2	4	4	4	165	18.8859	10.1548
B9A044	Eukaryotic translation initiation factor 4E type 2 OS=Homo sapiens GN=EIF4E2 PE=1 SV=1 - [B9A044_HUMAN]	3.16719	21.03	7	4	4	4	233	26.7992	7.89893
O15372	Eukaryotic translation initiation factor 3 subunit H OS=Homo sapiens GN=EIF3H PE=1 SV=1 - [EIF3H_HUMAN]	3.01555	8.81	2	2	2	2	352	39.9051	6.53662
Q7RTV0	PHD finger-like domain-containing protein 5A OS=Homo sapiens GN=PHF5A PE=1 SV=1 - [PHF5A_HUMAN]	2.95032	39.09	1	4	4	4	110	12.397	8.41162
J3QR09	Ribosomal protein L19 OS=Homo sapiens GN=RPL19 PE=1 SV=1 - [J3QR09_HUMAN]	2.80341	13.47	3	2	2	2	193	23.1201	11.4731
Q9Y5A9	YTH domain-containing family protein 2 OS=Homo sapiens GN=YTHDF2 PE=1 SV=2 - [YTHD2_HUMAN]	2.64335	3.8	1	2	2	2	579	62.2957	8.79248
Q9Y5X1	Sorting nexin-9 OS=Homo sapiens GN=SNX9 PE=1 SV=1 - [SNX9_HUMAN]	2.60665	7.06	1	3	3	3	595	66.5496	5.57959
A8MUD9	60S ribosomal protein L7 OS=Homo sapiens GN=RPL7 PE=1 SV=1 - [A8MUD9_HUMAN]	2.54963	12.5	2	3	3	3	208	24.4174	10.6675
Q02809	Procollagen-lysine,2-oxoglutarate 5-dioxygenase 1 OS=Homo sapiens GN=PLOD1 PE=1 SV=2 - [PLOD1_HUMAN]	2.43295	3.99	2	2	2	2	727	83.4974	6.94678
Q00610	Clathrin heavy chain 1 OS=Homo sapiens GN=CLTC PE=1 SV=5 - [CLH1_HUMAN]	2.41329	3.7	1	6	6	6	1675	191.493	5.69385
H7C5S0	Actin-like protein 6A (Fragment) OS=Homo sapiens GN=ACTL6A PE=1 SV=1 - [H7C5S0_HUMAN]	2.354	12.42	2	2	2	2	161	18.0808	5.35107
P62805	Histone H4 OS=Homo sapiens GN=HIST1H4A PE=1 SV=2 - [H4_HUMAN]	2.35291	33.01	1	3	3	3	103	11.3604	11.356
P14923	Junction plakoglobin OS=Homo sapiens GN=JUP PE=1 SV=3 - [PLAK_HUMAN]	2.30794	8.05	1	5	5	6	745	81.6927	6.13818
P62316	Small nuclear ribonucleoprotein Sm D2 OS=Homo sapiens GN=SNRPD2 PE=1 SV=1 - [SMD2_HUMAN]	2.30213	23.73	2	3	3	3	118	13.5182	9.90576
Q9NX63	Coiled-coil-helix-coiled-coil-helix domain-containing protein 3, mitochondrial OS=Homo sapiens GN=CHCHD3 PE=1 SV=1 - [CHCH3_HUMAN]	2.25681	8.37	3	2	2	2	227	26.1362	8.27979
E7ETY7	Glutathione peroxidase OS=Homo sapiens GN=GPX8 PE=1 SV=1 - [E7ETY7_HUMAN]	2.21077	13.92	2	2	2	2	158	18.0785	8.79248
M0QYR1	U1 small nuclear ribonucleoprotein 70 kDa (Fragment) OS=Homo sapiens GN=SNRNP70 PE=1 SV=1 - [M0QYR1_HUMAN]	2.18499	19.15	2	2	2	3	94	11.4687	9.27588
Q5JSZ5	Protein PRRC2B OS=Homo sapiens GN=PRRC2B PE=1 SV=2 - [PRC2B_HUMAN]	2.12175	2.33	2	5	5	5	2229	242.817	8.33838
Q9HCD5	Nuclear receptor coactivator 5 OS=Homo sapiens GN=NCOA5 PE=1 SV=2 - [NCOA5_HUMAN]	2.09682	3.11	1	2	2	2	579	65.4965	9.59814
Q13573	SNW domain-containing protein 1 OS=Homo sapiens GN=SNW1 PE=1 SV=1 - [SNW1_HUMAN]	2.09297	13.43	3	4	4	4	536	61.4565	9.5249
Q5T749	Keratinocyte proline-rich protein OS=Homo sapiens GN=KPRP PE=1 SV=1 - [KPRP_HUMAN]	2.09045	9.33	1	4	4	4	579	64.0932	8.26514
P26196	Probable ATP-dependent RNA helicase DDX6 OS=Homo sapiens GN=DDX6 PE=1 SV=2 - [DDX6_HUMAN]	2.06518	12.42	1	3	3	3	483	54.3823	8.66064
P48681	Nestin OS=Homo sapiens GN=NES PE=1 SV=2 - [NEST_HUMAN]	2.04438	4.57	1	5	6	6	1621	177.332	4.36084
Q96I24	Far upstream element-binding protein 3 OS=Homo sapiens GN=FUBP3 PE=1 SV=2 - [FUBP3_HUMAN]	2.0216	15.38	1	4	6	6	572	61.6022	8.38232
Q8IWC1	MAP7 domain-containing protein 3 OS=Homo sapiens GN=MAP7D3 PE=1 SV=2 - [MA7D3_HUMAN]	2.01172	1.71	1	2	2	2	876	98.3682	9.31982
Q14247	Src substrate cortactin OS=Homo sapiens GN=CTTN PE=1 SV=2 - [SRC8_HUMAN]	2.01141	7.64	1	2	2	2	550	61.5485	5.40186
M0R0A1	60S ribosomal protein L37a OS=Homo sapiens GN=RPL37A PE=1 SV=1 - [M0R0A1_HUMAN]	1.99213	33.33	6	2	2	3	60	6.78832	9.27588
P49207	60S ribosomal protein L34 OS=Homo sapiens GN=RPL34 PE=1 SV=3 - [RL34_HUMAN]	1.98134	28.21	1	4	4	4	117	13.2845	11.4731
O75475	PC4 and SFRS1-interacting protein OS=Homo sapiens GN=PSIP1 PE=1 SV=1 - [PSIP1_HUMAN]	1.96629	6.98	1	3	3	3	530	60.0667	9.12939
P61619	Protein transport protein Sec61 subunit alpha isoform 1 OS=Homo sapiens GN=SEC61A1 PE=1 SV=2 - [S61A1_HUMAN]	1.9533	4.41	2	2	2	2	476	52.2305	8.06006
K7ER02	Calponin-1 (Fragment) OS=Homo sapiens GN=CNN1 PE=4 SV=1 - [K7ER02_HUMAN]	1.95216	11.4	4	2	2	2	228	25.0601	9.01221
Q96KR1	Zinc finger RNA-binding protein OS=Homo sapiens GN=ZFR PE=1 SV=2 - [ZFR_HUMAN]	1.94669	7.91	1	5	5	5	1074	116.939	9.0415
P48444	Coatomer subunit delta OS=Homo sapiens GN=ARCN1 PE=1 SV=1 - [COPD_HUMAN]	1.92712	12.92	2	6	6	6	511	57.1741	6.21436
Q96IZ0	PRKC apoptosis WT1 regulator protein OS=Homo sapiens GN=PAWR PE=1 SV=1 - [PAWR_HUMAN]	1.92296	8.82	1	3	3	4	340	36.5454	5.41455
Q99459	Cell division cycle 5-like protein OS=Homo sapiens GN=CDC5L PE=1 SV=2 - [CDC5L_HUMAN]	1.90134	2.62	1	2	2	2	802	92.1937	8.17725
Q14966	Zinc finger protein 638 OS=Homo sapiens GN=ZNF638 PE=1 SV=2 - [ZN638_HUMAN]	1.87652	2.53	1	4	4	4	1978	220.488	6.37939
P46781	40S ribosomal protein S9 OS=Homo sapiens GN=RPS9 PE=1 SV=3 - [RS9_HUMAN]	1.86518	25.26	1	6	6	6	194	22.5776	10.6528
F5GY37	Prohibitin-2 OS=Homo sapiens GN=PHB2 PE=1 SV=1 - [F5GY37_HUMAN]	1.81748	28.46	3	6	6	6	267	29.705	9.87646
P26641	Elongation factor 1-gamma OS=Homo sapiens GN=EEF1G PE=1 SV=3 - [EF1G_HUMAN]	1.81229	13.27	2	6	6	6	437	50.0871	6.66846
E7EX73	Eukaryotic translation initiation factor 4 gamma 1 OS=Homo sapiens GN=EIF4G1 PE=1 SV=1 - [E7EX73_HUMAN]	1.80199	3.27	4	3	3	3	1436	158.547	5.21143
O00139	Kinesin-like protein KIF2A OS=Homo sapiens GN=KIF2A PE=1 SV=3 - [KIF2A_HUMAN]	1.79684	3.97	1	3	3	3	706	79.9046	6.68311
P83881	60S ribosomal protein L36a OS=Homo sapiens GN=RPL36A PE=1 SV=2 - [RL36A_HUMAN]	1.75229	23.58	4	3	3	3	106	12.4328	10.5796
Q9UH99	SUN domain-containing protein 2 OS=Homo sapiens GN=SUN2 PE=1 SV=3 - [SUN2_HUMAN]	1.74754	3.63	1	2	2	2	717	80.2616	6.72705
O94776	Metastasis-associated protein MTA2 OS=Homo sapiens GN=MTA2 PE=1 SV=1 - [MTA2_HUMAN]	1.71535	2.84	1	2	2	2	668	74.9757	9.65674
G5E998	cAMP-responsive element modulator OS=Homo sapiens GN=CREM PE=1 SV=2 - [G5E998_HUMAN]	1.71382	20.45	2	3	3	4	269	29.4311	6.88818
G5E9G0	60S ribosomal protein L3 OS=Homo sapiens GN=RPL3 PE=1 SV=1 - [G5E9G0_HUMAN]	1.70551	3.99	2	2	2	2	351	40.2416	10.0083
M0R0P7	60S ribosomal protein L18a OS=Homo sapiens GN=RPL18A PE=1 SV=1 - [M0R0P7_HUMAN]	1.69835	15.33	5	2	2	2	137	16.1665	10.6675
Q9NZN4	EH domain-containing protein 2 OS=Homo sapiens GN=EHD2 PE=1 SV=2 - [EHD2_HUMAN]	1.69549	16.94	1	6	6	6	543	61.1227	6.45557
P49411	Elongation factor Tu, mitochondrial OS=Homo sapiens GN=TUFM PE=1 SV=2 - [EFTU_HUMAN]	1.68196	4.87	1	2	2	2	452	49.5102	7.60596
Q9UDY2	Tight junction protein ZO-2 OS=Homo sapiens GN=TJP2 PE=1 SV=2 - [ZO2_HUMAN]	1.67896	2.35	1	2	2	2	1190	133.876	7.40088
P40222	Alpha-taxilin OS=Homo sapiens GN=TXLNA PE=1 SV=3 - [TXLNA_HUMAN]	1.66569	8.42	1	5	5	5	546	61.8532	6.52197
Q5JW30	Double-stranded RNA-binding protein Staufen homolog 1 OS=Homo sapiens GN=STAU1 PE=1 SV=1 - [Q5JW30_HUMAN]	1.65913	4.25	2	2	2	2	494	54.6745	9.51025
O14579	Coatomer subunit epsilon OS=Homo sapiens GN=COPE PE=1 SV=3 - [COPE_HUMAN]	1.65433	13.96	2	4	4	4	308	34.4603	5.12256
Q6UXH8	Collagen and calcium-binding EGF domain-containing protein 1 OS=Homo sapiens GN=CCBE1 PE=1 SV=1 - [CCBE1_HUMAN]	1.63272	5.42	1	2	2	2	406	44.0743	7.57666
P60842	Eukaryotic initiation factor 4A-I OS=Homo sapiens GN=EIF4A1 PE=1 SV=1 - [IF4A1_HUMAN]	1.63111	9.36	11	3	3	3	406	46.1246	5.47803
P00750	Tissue-type plasminogen activator OS=Homo sapiens GN=PLAT PE=1 SV=1 - [TPA_HUMAN]	1.62754	6.05	4	3	3	3	562	62.8759	7.79639
H0YD14	Myoferlin (Fragment) OS=Homo sapiens GN=MYOF PE=1 SV=1 - [H0YD14_HUMAN]	1.62298	3.82	4	3	3	3	1177	134.737	6.39209
Q09028	Histone-binding protein RBBP4 OS=Homo sapiens GN=RBBP4 PE=1 SV=3 - [RBBP4_HUMAN]	0	7.53	2	1	3	3	425	47.6261	4.89404
Q9Y265	RuvB-like 1 OS=Homo sapiens GN=RUVBL1 PE=1 SV=1 - [RUVB1_HUMAN]	0	5.48	1	2	2	2	456	50.1963	6.41748
P31689	DnaJ homolog subfamily A member 1 OS=Homo sapiens GN=DNAJA1 PE=1 SV=2 - [DNJA1_HUMAN]	0	6.3	1	2	2	2	397	44.8395	7.07861
P46778	60S ribosomal protein L21 OS=Homo sapiens GN=RPL21 PE=1 SV=2 - [RL21_HUMAN]	0	11.25	1	2	2	2	160	18.5531	10.4917
P62277	40S ribosomal protein S13 OS=Homo sapiens GN=RPS13 PE=1 SV=2 - [RS13_HUMAN]	0	14.57	1	2	2	5	151	17.2117	10.5356
Q15365	Poly(rC)-binding protein 1 OS=Homo sapiens GN=PCBP1 PE=1 SV=2 - [PCBP1_HUMAN]	0	9.55	1	2	3	3	356	37.4739	7.09326
P62888	60S ribosomal protein L30 OS=Homo sapiens GN=RPL30 PE=1 SV=2 - [RL30_HUMAN]	0	25.22	3	3	3	3	115	12.7757	9.62744
Q92974	Rho guanine nucleotide exchange factor 2 OS=Homo sapiens GN=ARHGEF2 PE=1 SV=4 - [ARHG2_HUMAN]	0	1.62	3	2	2	2	986	111.473	7.26904
Q5TB80	Centrosomal protein of 162 kDa OS=Homo sapiens GN=CEP162 PE=1 SV=2 - [CE162_HUMAN]	0	2	1	2	2	2	1403	161.843	5.46533
Q96N67	Dedicator of cytokinesis protein 7 OS=Homo sapiens GN=DOCK7 PE=1 SV=4 - [DOCK7_HUMAN]	0	2.66	2	4	4	4	2140	242.407	6.80029
Q5JV73	FERM and PDZ domain-containing protein 3 OS=Homo sapiens GN=FRMPD3 PE=2 SV=2 - [FRPD3_HUMAN]	0	1.77	1	2	2	2	1810	199.085	8.14795
Q96AE4	Far upstream element-binding protein 1 OS=Homo sapiens GN=FUBP1 PE=1 SV=3 - [FUBP1_HUMAN]	0	5.59	3	1	4	4	644	67.5185	7.60596
Q6PIF6	Unconventional myosin-VIIb OS=Homo sapiens GN=MYO7B PE=2 SV=2 - [MYO7B_HUMAN]	0	3.31	2	2	2	3	2116	241.445	8.57275
Q9P2N5	RNA-binding protein 27 OS=Homo sapiens GN=RBM27 PE=1 SV=2 - [RBM27_HUMAN]	0	2.26	1	2	2	2	1060	118.645	9.18799
P50454	Serpin H1 OS=Homo sapiens GN=SERPINH1 PE=1 SV=2 - [SERPH_HUMAN]	0	5.74	1	2	2	2	418	46.4112	8.68994
P51532	Transcription activator BRG1 OS=Homo sapiens GN=SMARCA4 PE=1 SV=2 - [SMCA4_HUMAN]	0	2	3	3	3	3	1647	184.53	7.88428
Q9Y4B5	Microtubule cross-linking factor 1 OS=Homo sapiens GN=MTCL1 PE=1 SV=5 - [MTCL1_HUMAN]	0	1.42	1	2	2	2	1905	209.397	6.43018
Q6DD87	Zinc finger protein 787 OS=Homo sapiens GN=ZNF787 PE=1 SV=3 - [ZN787_HUMAN]	0	7.31	1	2	2	2	383	40.5177	7.84033
A2IDA3	DNA-3-methyladenine glycosylase (Fragment) OS=Homo sapiens GN=MPG PE=1 SV=1 - [A2IDA3_HUMAN]	0	15.94	2	2	2	2	251	27.2779	9.02686
B7Z1I0	Integrin-linked protein kinase OS=Homo sapiens GN=ILK PE=1 SV=1 - [B7Z1I0_HUMAN]	0	5.35	2	2	2	2	318	36.4437	9.40771
B8ZZU8	Transcription elongation factor B (SIII), polypeptide 2 (18kDa, elongin B), isoform CRA_b OS=Homo sapiens GN=TCEB2 PE=1 SV=1 - [B8ZZU8_HUMAN]	0	25.66	3	3	3	3	113	12.5193	4.97021
B1AHB1	DNA replication licensing factor MCM5 OS=Homo sapiens GN=MCM5 PE=1 SV=1 - [B1AHB1_HUMAN]	0	4.2	2	2	2	2	691	77.5437	8.60205
B0QZ36	mRNA export factor (Fragment) OS=Homo sapiens GN=RAE1 PE=1 SV=1 - [B0QZ36_HUMAN]	0	20.44	4	2	2	4	137	14.7169	5.14795
C9JKI3	Caveolin (Fragment) OS=Homo sapiens GN=CAV1 PE=1 SV=1 - [C9JKI3_HUMAN]	0	21.01	3	2	2	2	138	15.9181	5.24951
E7ENL6	Collagen alpha-3(VI) chain OS=Homo sapiens GN=COL6A3 PE=4 SV=1 - [E7ENL6_HUMAN]	0	0.97	3	3	3	3	2976	321.987	6.90283
F8W6Q3	Zinc finger protein 384 OS=Homo sapiens GN=ZNF384 PE=1 SV=1 - [F8W6Q3_HUMAN]	0	7.4	2	2	2	2	500	54.2104	8.47021
F8W0G4	Poly(rC)-binding protein 2 (Fragment) OS=Homo sapiens GN=PCBP2 PE=1 SV=1 - [F8W0G4_HUMAN]	0	15.82	11	1	2	2	158	16.6267	7.76709
D6RA57	Translation machinery-associated protein 16 OS=Homo sapiens GN=TMA16 PE=1 SV=1 - [D6RA57_HUMAN]	0	15.97	3	2	2	2	144	17.1451	9.96436
Q5JXX6	Mortality factor 4-like protein 2 (Fragment) OS=Homo sapiens GN=MORF4L2 PE=1 SV=1 - [Q5JXX6_HUMAN]	0	29.85	4	2	2	2	67	7.33667	11.356
E9PC52	Histone-binding protein RBBP7 OS=Homo sapiens GN=RBBP7 PE=1 SV=1 - [E9PC52_HUMAN]	0	11.06	4	2	4	5	416	46.9088	5.07178
E9PE96	Protein piccolo OS=Homo sapiens GN=PCLO PE=4 SV=1 - [E9PE96_HUMAN]	0	1.31	2	1	2	2	1217	136.31	7.89893
E9PID8	Cleavage stimulation factor subunit 2 OS=Homo sapiens GN=CSTF2 PE=1 SV=1 - [E9PID8_HUMAN]	0	7.99	3	2	2	2	438	46.6365	8.03076
H0YLE8	Ras GTPase-activating-like protein IQGAP1 OS=Homo sapiens GN=IQGAP1 PE=1 SV=1 - [H0YLE8_HUMAN]	0	3.04	2	3	3	3	1085	124.715	8.76318

## Sheet: Legend
Supplementary file 2. Original file with full list of interactors of PDGFRβ from mass spectrometry screen (30 minutes of stimulation with PDGF-BB).
